# Supplementary material for: Pollutant particles enhance house dust mite induced type 2 inflammation and the recruitment of monocyte derived Cd11c+ Gpnmb+ macrophages to the airway lumen
Source: Part Fibre Toxicol. 2026 Apr 11;23:23. doi: 10.1186/s12989-026-00675-8 (PMC13126997; doi:10.1186/s12989-026-00675-8)
Supplement: Supplementary file 1 — Supplementary Material 1. [file 12989_2026_675_MOESM1_ESM.xlsx]

## Sheet: Mm RTPCR Primers Sup Table S1
		Supplementary Table S1: Mouse primers used for RT-PCR
		Gene	Forward Primer	Reverse Primer
		Muc5ac	5'-CTTTCCCAACACACCACTGG-3'	5'-GTGAGGTGGGATGTGTGGTA-3'
		Mcpt1	5'-CCTAGAAGCTCACCAAGGCT-3'	5'-AAACCCACCACATCTGTCCT-3'
		Apoe	5'-CTGACAGGATGCCTAGCCG-3'	5'-CGCAGGTAATCCCAGAAGC-3'
		Arg1	5'-CTCCAAGCCAAAGTCCTTAGAG-3'	5'-CTGGAACCCAGAGAGAGCAT-3'
		C1qc	5'-CCCAGTTGCCAGCCTCAAT-3'	5'-GGAGTCCATCATGCCCGTC-3'
		Ccl24	5'-CCAAGAAGGGCCATAAGATCTG-3'	5'-GCCCCTTTAGAAGGCTGGTT-3'
		Ccl8	5'-CTGGGCCAGATAAGGCTCC-3'	5'-CATGGGGCACTGGATATTGTT-3'
		Gpnmb	5'-GCTGGTCTTCGGATGAAAATGA-3'	5'-CCACAAAGGTGATATTGGAACCC-3'
		Hprt1	5'-GATTAGCGATGATGAACCAGGTT-3'	5'-CCTCCCATCTCCTTCATGACA-3'
		Retnla	5'-CCAATCCAGCTAACTATCCCTCC-3'	5'-ACCCAGTAGCAGTCATCCCA-3'

## Sheet: Abseq Sup Table S3
	Mouse Abseq
	Protein	Antibody details	Clone	Cat #
	Cd279	Hamster Anti-Mouse CD279	J43	940128
	IL-2R	Rat Anti-Mouse CD122	TM-β1	940173
	Cd3	Hamster Anti-Mouse CD3	145-2C11	940107
	Cd64	Mouse Anti-Mouse CD64	X54-5/7.1	940166
	Cd19	Rat Anti-Mouse CD19	1D3	940111
	Itgax	Hamster Anti-Mouse CD11c	HL3	940112
	Siglec-F	Rat Anti-Mouse Siglec-F	E50-2440	940117
	Ly-6g	Rat Anti-Mouse Ly-6G	1A8	940113
	MhcII	Rat Anti-Mouse I-A/I-E	M5/114	940123
	Cd103	Rat Anti-Mouse CD103	M290	940136
	Itga2	Hamster Anti-Mouse CD49b (Itga2)	HMα2	940138
	Cd117	Rat Anti-Mouse CD117	2B8	940127
	Cd8b	Rat Anti-Mouse CD8b.2	53-5.8	940181
	Cd4	Rat Anti-Mouse CD4	RM4-5	940108
	Cd14	Rat Anti-Mouse CD14	rmC5-3	940174
	Cd197	Rat Anti-Mouse CD197 (CCR7)	4B12	940165
	Cd115	Rat Anti-Mouse CD115 (CSF-1R)	T38-320	940198
	Cd62L	Rat Anti-Mouse CD62L	MEL-14	940122

## Sheet: TGE Mouse Immune Panel Table S4
Gene ID	ENSEMBL
2810417H13Rik	ENSMUST00000045802.6
Ada	ENSMUST00000017841.3
Adgre1	ENSMUST00000086763.11
Adgrg3	ENSMUST00000051259.9
Alas2	ENSMUST00000066337.12
Anxa5	ENSMUST00000029266.13
Apoe	ENSMUST00000174064.8
Aqp9	ENSMUST00000074465.8
Arg1	ENSMUST00000020161.8
Arg2	ENSMUST00000021550.6
Arl4c	ENSMUST00000159814.1
Atf6b	ENSMUST00000015605.14
Aurkb	ENSMUST00000108666.7
Bach2	ENSMUST00000108180.8
Bax	ENSMUST00000033093.9
Bcl11a	ENSMUST00000109514.7
Bcl2	ENSMUST00000112751.1
Bcl2a1a	ENSMUST00000098485.3
Bcl6	ENSMUST00000023151.5
Bin2	ENSMUST00000183211.7
Birc3	ENSMUST00000013949.14
Blk	ENSMUST00000014597.3
Blnk	ENSMUST00000054769.6
Btg1	ENSMUST00000038377.7
Btla	ENSMUST00000063654.4
C1qa	ENSMUST00000046285.5
C1qb	ENSMUST00000046384.8
C3	ENSMUST00000024988.14
C5ar1	ENSMUST00000168818.1
Casp1	ENSMUST00000027015.5
Casp8	ENSMUST00000027189.14
Cblb	ENSMUST00000114471.1
Ccl17	ENSMUST00000034232.2
Ccl19	ENSMUST00000102957.5
Ccl2	ENSMUST00000000193.5
Ccl20	ENSMUST00000113437.8
Ccl22	ENSMUST00000034231.3
Ccl3	ENSMUST00000001008.5
Ccl4	ENSMUST00000019074.3
Ccl5	ENSMUST00000035938.2
Ccl6	ENSMUST00000019071.3
Ccl9	ENSMUST00000019266.5
Ccnd2	ENSMUST00000000188.11
Ccr1	ENSMUST00000026911.4
Ccr10	ENSMUST00000062759.3
Ccr2	ENSMUST00000168841.1
Ccr3	ENSMUST00000039171.7
Ccr5	ENSMUST00000111442.1
Ccr6	ENSMUST00000180103.1
Ccr7	ENSMUST00000103134.3
Ccr8	ENSMUST00000048777.2
Ccr9	ENSMUST00000163559.7
Cd14	ENSMUST00000061829.6
Cd160	ENSMUST00000107074.7
Cd163	ENSMUST00000032234.4
Cd19	ENSMUST00000206325.1
Cd1d1	ENSMUST00000029717.3
Cd1d2	ENSMUST00000194208.5
Cd2	ENSMUST00000029456.4
Cd200	ENSMUST00000163230.7
Cd22	ENSMUST00000019248.12
Cd244	ENSMUST00000004829.12
Cd247	ENSMUST00000005907.11
Cd27	ENSMUST00000032486.12
Cd274	ENSMUST00000016640.7
Cd28	ENSMUST00000027165.2
Cd300a	ENSMUST00000106582.8
Cd33	ENSMUST00000205503.1
Cd34	ENSMUST00000016638.7
Cd36	ENSMUST00000170051.7
Cd37	ENSMUST00000209779.1
Cd38	ENSMUST00000030964.5
Cd3d	ENSMUST00000034602.7
Cd3e	ENSMUST00000102832.1
Cd3g	ENSMUST00000002101.11
Cd4	ENSMUST00000024044.6
Cd40	ENSMUST00000017799.11
Cd44	ENSMUST00000005218.14
Cd48	ENSMUST00000068584.6
Cd5	ENSMUST00000025571.7
Cd52	ENSMUST00000000696.6
Cd6	ENSMUST00000080292.11
Cd63	ENSMUST00000105229.7
Cd69	ENSMUST00000032259.5
Cd7	ENSMUST00000026159.5
Cd72	ENSMUST00000098104.9
Cd74	ENSMUST00000167610.1
Cd79a	ENSMUST00000003469.7
Cd79b	ENSMUST00000167143.1
Cd86	ENSMUST00000089620.10
Cd8a	ENSMUST00000066747.13
Cd8b1	ENSMUST00000065248.8
Cd9	ENSMUST00000032492.8
Chil3	ENSMUST00000063062.8
Clec10a	ENSMUST00000102571.9
Clec4d	ENSMUST00000032240.3
Clec4e	ENSMUST00000032239.10
Cmklr1	ENSMUST00000047936.12
Cnot2	ENSMUST00000105267.7
Cpa3	ENSMUST00000001921.2
Cr2	ENSMUST00000195120.5
Csf1	ENSMUST00000014743.9
Csf2	ENSMUST00000019060.5
Cst7	ENSMUST00000089200.2
Ctla4	ENSMUST00000027164.8
Ctsd	ENSMUST00000151120.8
Ctsw	ENSMUST00000025844.4
Cx3cr1	ENSMUST00000064165.3
Cxcl1	ENSMUST00000031327.8
Cxcl10	ENSMUST00000038816.12
Cxcl11	ENSMUST00000077820.5
Cxcl13	ENSMUST00000023840.6
Cxcl16	ENSMUST00000019064.8
Cxcl2	ENSMUST00000200681.3
Cxcl9	ENSMUST00000113093.4
Cxcr1	ENSMUST00000190313.1
Cxcr2	ENSMUST00000106899.3
Cxcr3	ENSMUST00000056614.6
Cxcr4	ENSMUST00000052172.6
Cxcr5	ENSMUST00000179828.7
Cxcr6	ENSMUST00000049810.7
Ddx58	ENSMUST00000037907.12
Dock8	ENSMUST00000025831.6
Dpp4	ENSMUST00000047812.7
Dusp1	ENSMUST00000025025.6
Dusp2	ENSMUST00000028846.6
Ebf1	ENSMUST00000081265.11
Egr1	ENSMUST00000165033.1
Elane	ENSMUST00000046091.5
Entpd1	ENSMUST00000112231.8
Eomes	ENSMUST00000035020.14
F13a1	ENSMUST00000164727.7
F5	ENSMUST00000086040.5
Fam129c	ENSMUST00000143662.7
Fam65b	ENSMUST00000091694.9
Fas	ENSMUST00000025691.11
Fasl	ENSMUST00000000834.3
Fcer1a	ENSMUST00000049706.10
Fcer1g	ENSMUST00000079957.11
Fcer2a	ENSMUST00000005678.5
Fcgr3	ENSMUST00000164044.7
Fcna	ENSMUST00000028307.8
Fcrla	ENSMUST00000046322.13
Flt3	ENSMUST00000049324.12
Fn1	ENSMUST00000055226.12
Fosb	ENSMUST00000003640.3
Fosl1	ENSMUST00000025850.5
Foxo1	ENSMUST00000053764.6
Foxp3	ENSMUST00000115740.7
Fscn1	ENSMUST00000031565.14
Fth1	ENSMUST00000025563.6
Fut4	ENSMUST00000061498.5
Fyb	ENSMUST00000090461.11
Fyn	ENSMUST00000063091.12
Gapdh	NM_008084.3
Gata3	ENSMUST00000102976.3
Gimap5	ENSMUST00000055558.5
Gimap7	ENSMUST00000052503.7
Glg1	ENSMUST00000169020.7
Gzma	ENSMUST00000023897.5
Gzmb	ENSMUST00000015581.4
Gzmk	ENSMUST00000122399.7
Gzmm	ENSMUST00000020549.3
H2-Aa	ENSMUST00000040655.12
H2-Ab1	ENSMUST00000040828.5
H2-DMa	ENSMUST00000042121.9
H2-DMb2	ENSMUST00000041982.7
H2-Eb1	ENSMUST00000074557.9
H2-K1	ENSMUST00000025181.16
H2-Ob	ENSMUST00000095342.9
Havcr2	ENSMUST00000020668.14
Hif1a	ENSMUST00000021530.7
Hmox1	ENSMUST00000005548.7
Hprt	ENSMUST00000026723.8
Icam1	ENSMUST00000086399.4
Icos	ENSMUST00000102827.3
Ier3	ENSMUST00000003635.6
Ifitm2	ENSMUST00000081649.9
Ifitm3	ENSMUST00000026565.6
Ifna1	ENSMUST00000094972.1
Ifnar1	ENSMUST00000023689.10
Ifng	ENSMUST00000068592.3
Ifngr1	ENSMUST00000020188.12
Igbp1	ENSMUST00000033570.5
Igha	ENSMUST00000178282.2
Ighd	ENSMUST00000194162.5
Ighe	ENSMUST00000137336.2
Ighg1	ENSMUST00000103420.2
Ighg2b	ENSMUST00000103418.2
Ighg2c	ENSMUST00000195192.1
Ighg3	ENSMUST00000103423.2
Ighm	ENSMUST00000177715.7
Igkc	ENSMUST00000103410.2
Iglc3	ENSMUST00000200235.1
Ikbkb	ENSMUST00000033939.12
Ikzf2	ENSMUST00000027146.8
Il10	ENSMUST00000016673.5
Il12a	ENSMUST00000107816.3
Il12b	ENSMUST00000102796.9
Il12rb1	ENSMUST00000000808.7
Il12rb2	ENSMUST00000117441.7
Il13	ENSMUST00000020650.1
Il15	ENSMUST00000209363.1
Il15ra	ENSMUST00000138349.7
Il17a	ENSMUST00000027061.4
Il17f	ENSMUST00000039046.9
Il18	ENSMUST00000180021.1
Il18r1	ENSMUST00000108044.3
Il18rap	ENSMUST00000027237.11
Il1a	ENSMUST00000028882.1
Il1b	ENSMUST00000028881.13
Il1r2	ENSMUST00000027243.12
Il1rl1	ENSMUST00000097772.9
Il1rn	ENSMUST00000114487.8
Il2	ENSMUST00000029275.5
Il21	ENSMUST00000029273.7
Il22	ENSMUST00000096691.4
Il23r	ENSMUST00000118364.1
Il25	ENSMUST00000037863.5
Il2ra	ENSMUST00000028111.5
Il2rb	ENSMUST00000089398.7
Il33	ENSMUST00000120388.8
Il3ra	ENSMUST00000090591.2
Il4	ENSMUST00000000889.6
Il4ra	ENSMUST00000033004.7
Il5	ENSMUST00000048605.2
Il6	ENSMUST00000199183.4
Il6ra	ENSMUST00000197679.4
Il7r	ENSMUST00000003981.4
Il9	ENSMUST00000022019.3
Irak1	ENSMUST00000114352.7
Irf3	ENSMUST00000209066.1
Irf4	ENSMUST00000021784.8
Irf7	ENSMUST00000106023.7
Irf8	ENSMUST00000047737.9
Itga4	ENSMUST00000099972.4
Itgae	ENSMUST00000006101.3
Itgam	ENSMUST00000106242.9
Itgax	ENSMUST00000033053.7
Itgb2	ENSMUST00000000299.13
Itk	ENSMUST00000020664.12
Jak2	ENSMUST00000065796.9
Jchain	ENSMUST00000087033.5
Jun	ENSMUST00000107094.1
Junb	ENSMUST00000064922.6
Kcne3	ENSMUST00000208260.1
Kdelr1	ENSMUST00000002855.13
Kit	ENSMUST00000005815.6
Klra1	ENSMUST00000032288.5
Klra17	ENSMUST00000122219.1
Klra21	NM_053151.1
Klra3	ENSMUST00000111998.8
Klra5	ENSMUST00000118060.7
Klra6	ENSMUST00000074056.2
Klra7	ENSMUST00000049304.13
Klrb1	ENSMUST00000112110.3
Klrc1	ENSMUST00000032270.12
Klrc3	ENSMUST00000071149.6
Klrg1	ENSMUST00000032207.8
Klrk1	ENSMUST00000168919.7
Lag3	ENSMUST00000032217.1
Lamp1	ENSMUST00000033824.7
Lamp3	ENSMUST00000081880.5
Lap3	ENSMUST00000046122.10
Lat	ENSMUST00000032997.7
Lat2	ENSMUST00000200998.3
Lck	ENSMUST00000102596.7
Lef1	ENSMUST00000029611.13
Lgals1	ENSMUST00000089377.5
Lgals3	ENSMUST00000142734.7
Lgals9	ENSMUST00000108269.9
Lilrb4a	ENSMUST00000078778.3
Lipa	ENSMUST00000178114.1
Lmna	ENSMUST00000029699.12
Lrrc32	ENSMUST00000205956.1
Lta	ENSMUST00000025266.5
Ltb	ENSMUST00000025262.5
Ly86	ENSMUST00000021860.5
Ly96	ENSMUST00000026881.10
Lyn	ENSMUST00000103010.3
Lyz2	ENSMUST00000092163.7
Maf	ENSMUST00000109104.1
Mapk1	ENSMUST00000069107.13
Mapk8	ENSMUST00000111945.8
Mbp	ENSMUST00000091789.10
Mcm2	ENSMUST00000058011.7
Mcm4	ENSMUST00000023353.3
Mgst1	ENSMUST00000008684.10
Mki67	ENSMUST00000033310.8
Mmp12	ENSMUST00000005950.11
Mmp9	ENSMUST00000017881.2
Ms4a1	ENSMUST00000169159.2
Myc	ENSMUST00000188482.6
Myd88	ENSMUST00000035092.6
Mzb1	ENSMUST00000025211.4
Ncam1	ENSMUST00000194252.5
Nfkb1	ENSMUST00000029812.13
Nfkb2	ENSMUST00000111881.2
Nkg7	ENSMUST00000070518.3
Nlrp3	ENSMUST00000101148.8
Nod1	ENSMUST00000168172.3
Nod2	ENSMUST00000118370.7
Nrp1	ENSMUST00000026917.9
Nt5e	ENSMUST00000034992.7
Oas2	ENSMUST00000053909.12
Pask	ENSMUST00000027493.3
Pax5	ENSMUST00000014174.13
Pcna	ENSMUST00000028817.6
Pdcd1	ENSMUST00000027507.7
Pdia4	ENSMUST00000077290.8
Pik3ip1	ENSMUST00000045153.10
Pou2af1	ENSMUST00000034554.7
Prdm1	ENSMUST00000039174.10
Prf1	ENSMUST00000035419.5
Psen1	ENSMUST00000101225.1
Ptprc	ENSMUST00000183301.7
Qpct	ENSMUST00000040789.4
Rgs1	NM_015811.2
Rora	ENSMUST00000034766.13
Rorc	ENSMUST00000029795.9
Rpn2	ENSMUST00000116380.8
Runx3	ENSMUST00000056977.13
S100a10	ENSMUST00000045756.13
S100a8	ENSMUST00000069927.9
S100a9	ENSMUST00000117167.1
Sell	ENSMUST00000192047.5
Selplg	ENSMUST00000100874.5
Slamf1	ENSMUST00000015460.4
Slc11a1	ENSMUST00000027368.5
Slc25a37	ENSMUST00000037064.4
Slc7a7	ENSMUST00000197440.4
Socs1	ENSMUST00000038099.4
Spp1	ENSMUST00000112748.7
Stat1	ENSMUST00000070968.13
Stat3	ENSMUST00000103114.7
Stat4	ENSMUST00000027277.6
Stat5a	ENSMUST00000107356.7
Stat6	ENSMUST00000092074.11
Tbx21	ENSMUST00000001484.2
Tcf4	ENSMUST00000114985.9
Tcf7	ENSMUST00000086844.9
Tfrc	ENSMUST00000023486.14
Tgfb1	ENSMUST00000002678.9
Tgfb3	ENSMUST00000003687.6
Thbd	ENSMUST00000099270.4
Thbs1	ENSMUST00000039559.8
Thy1	ENSMUST00000114840.1
Ticam1	ENSMUST00000058136.8
Tigit	BD_custom
Tigit	ENSMUST00000096065.4
Tlr1	ENSMUST00000059349.5
Tlr2	ENSMUST00000029623.10
Tlr3	ENSMUST00000209772.1
Tlr4	ENSMUST00000048096.11
Tlr7	ENSMUST00000112161.7
Tlr8	ENSMUST00000112170.1
Tlr9	ENSMUST00000062241.10
Tmem173	ENSMUST00000115728.3
Tmem97	ENSMUST00000103242.4
Tnf	ENSMUST00000025263.14
Tnfrsf13b	ENSMUST00000010286.7
Tnfrsf13c	ENSMUST00000089161.8
Tnfrsf17	ENSMUST00000023140.5
Tnfrsf18	ENSMUST00000103173.9
Tnfrsf1b	ENSMUST00000030336.10
Tnfrsf25	ENSMUST00000035275.7
Tnfrsf4	ENSMUST00000030952.5
Tnfrsf8	ENSMUST00000030339.12
Tnfrsf9	ENSMUST00000030808.9
Tnfsf10	ENSMUST00000046383.11
Tnfsf13	ENSMUST00000018896.13
Tnfsf13b	ENSMUST00000207792.1
Tnfsf14	ENSMUST00000005976.6
Tnfsf8	ENSMUST00000030047.2
Top2a	ENSMUST00000068031.7
Trac	ENSMUST00000198398.4
Traf6	ENSMUST00000004949.7
Trat1	ENSMUST00000170861.1
Trbc1	ENSMUST00000192856.5
Trbc2	ENSMUST00000103299.2
Trdc	ENSMUST00000196323.1
Trem1	ENSMUST00000048782.6
Trem2	ENSMUST00000024791.14
Trib2	ENSMUST00000020922.7
Tspan32	ENSMUST00000009396.12
Txk	ENSMUST00000198464.2
Tyk2	ENSMUST00000001036.10
Tyms	ENSMUST00000026846.10
Ube2c	ENSMUST00000088248.12
Vegfa	ENSMUST00000167860.7
Vpreb3	ENSMUST00000000926.2
Vps28	NM_025842.4
Xbp1	ENSMUST00000063084.15
Xcl1	ENSMUST00000027860.7
Ybx3	ENSMUST00000032309.12
Zap70	ENSMUST00000027291.6
Zbtb16	ENSMUST00000093852.3

## Sheet: TGE Mouse Supple Panel Table S5
Gene ID	ENSEMBL
Alox12e_4	ENSMUST00000019051.2
Alox15_2	ENSMUST00000019068.6
Apol9a_2	ENSMUST00000081776.10
Asprv1_1	ENSMUST00000043400.7
Atp1a3_3	ENSMUST00000080882.10
Bst2_2	ENSMUST00000051672.8
Ccl12_1	ENSMUST00000000194.3
Ccl24_2	ENSMUST00000201401.1
Ccl7_1	ENSMUST00000021011.2
Ccl8_1	ENSMUST00000009329.2
Ccr4_1	ENSMUST00000054414.4
Cd177_1	ENSMUST00000063956.6
Cd200r2_1	ENSMUST00000102805.3
Cd209d_2	ENSMUST00000011445.7
Cd24a_1	ENSMUST00000058714.9
Cd300e_1	ENSMUST00000062787.7
Cd40lg_1	ENSMUST00000033466.1
Cd68_3	ENSMUST00000018918.11
Cd69_4	ENSMUST00000032259.5
Cebpe_1	ENSMUST00000064290.7
Cfb_1	ENSMUST00000128767.7
Chil4_1	ENSMUST00000082219.5
Cldn18_1	ENSMUST00000035048.11
Cldn22_1	ENSMUST00000038693.7
Clec4n_1	ENSMUST00000024118.10
Clec7a_3	ENSMUST00000184581.2
Cxcl5_1	ENSMUST00000031318.5
Cyp4f18_3	ENSMUST00000003574.4
Epx_1	ENSMUST00000049768.3
Fbp1_1	ENSMUST00000092888.10
Fcgbp_4	ENSMUST00000076648.7
Fcgr1_1	ENSMUST00000029748.7
Fcmr_1	ENSMUST00000038829.6
Fer1l6_1	ENSMUST00000161028.1
G0s2_1	ENSMUST00000009777.3
H2-M2_1	ENSMUST00000016427.10
Hspa1b_1	ENSMUST00000172753.1
Ifi44_3	ENSMUST00000029671.8
Ifit1_1	ENSMUST00000102824.3
Igf1_8	ENSMUST00000105300.8
Ighe_1	ENSMUST00000137336.2
Iglc1_1	ENSMUST00000200568.1
Il17rc_1	ENSMUST00000205208.2
Il1f9_1	ENSMUST00000057567.2
Il21r_1	ENSMUST00000033000.7
Isg15_1	ENSMUST00000085425.4
Itga2_1	ENSMUST00000056117.9
Itgb7_1	ENSMUST00000001327.10
Itln1_1	ENSMUST00000043094.12
Lamp2_1	ENSMUST00000016678.13
Lgals3bp_2	ENSMUST00000043722.9
Ltb4r1_1	ENSMUST00000057569.3
Ltf_6	ENSMUST00000035077.7
Ly6c1_1	ENSMUST00000065408.15
Ly6g_1	ENSMUST00000190262.1
Mcpt1_1	ENSMUST00000022836.5
Mcpt8_1	ENSMUST00000015594.8
Mertk_1	ENSMUST00000014505.4
Mrc1_1	ENSMUST00000028045.3
Mt2_2	ENSMUST00000034214.7
Muc5ac_2	ENSMUST00000155534.8
Mx1_2	ENSMUST00000113768.7
Oas1a_1	ENSMUST00000080322.7
Oasl1_5	ENSMUST00000112143.3
Orm1_1	ENSMUST00000030044.2
Orm2_1	ENSMUST00000075341.3
P2rx1_2	ENSMUST00000021141.13
Pecam1_5	ENSMUST00000103069.9
Pla2g4c_3	ENSMUST00000108528.8
Prg2_1	ENSMUST00000028467.5
Pstpip1_2	ENSMUST00000059206.7
Rab15_6	ENSMUST00000021459.13
Retnla_1	ENSMUST00000023329.5
Retnlg_1	ENSMUST00000065666.5
Rnase2a_1	ENSMUST00000061936.7
Rtp4_5	ENSMUST00000210901.1
Saa3_2	ENSMUST00000006956.8
Scin_1	ENSMUST00000002640.5
Sdc1_5	ENSMUST00000020911.13
Serpinb2_2	ENSMUST00000064916.8
Shh_1	ENSMUST00000002708.4
Siglec1_3	ENSMUST00000028794.9
Siglecf_1	ENSMUST00000122423.7
Siglech_4	ENSMUST00000060416.14
Slc26a4_1	ENSMUST00000001253.7
Slc3a2_8	ENSMUST00000010239.5
Slfn4_2	ENSMUST00000000208.12
Sparc_4	ENSMUST00000018737.12
Sprr2a2_1	ENSMUST00000090871.2
Styx_1	ENSMUST00000111835.3
Tcrg-C1_1	ENSMUST00000103558.2
Tgtp1_3	ENSMUST00000068063.3
Timp1_1	ENSMUST00000115342.9

## Sheet: Cell Interpolation Sup Table S6
Murine cell type Interpolation Gene List No.
1	AMs	Abcg1
2	AMs	Atp6v0d2
3	AMs	Cd9
4	AMs	Cidec
5	AMs	Clec4n
6	AMs	Ctsd
7	AMs	Ear1
8	AMs	Ear2
9	AMs	Fabp1
10	AMs	Gpnmb
11	AMs	Il18
12	AMs	Lpl
13	AMs	Marco
14	AMs	Siglecf
15	AMs	Spp1
16	AM.Cyc	Aurkb
17	AM.Cyc	Birc5
18	AM.Cyc	Ccna2
19	AM.Cyc	Ccnb2
20	AM.Cyc	Cdk1
21	AM.Cyc	Cenpa
22	AM.Cyc	Kif23
23	AM.Cyc	Mki67
24	AM.Cyc	Nusap1
25	AM.Cyc	Pclaf
26	AM.Cyc	Pcna
27	AM.Cyc	Prc1
28	AM.Cyc	Rrm2
29	AM.Cyc	Top2a
30	AM.Cyc	Ube2c
31	AM.MT2	Clec4n
32	AM.MT2	Fth1
33	AM.MT2	Ftl1-ps1
34	AM.MT2	Gclm
35	AM.MT2	Hmox1
36	AM.MT2	Hspa1a
37	AM.MT2	Hspa1b
38	AM.MT2	Mt1
39	AM.MT2	Mt2
40	AM.MT2	Prdx1
41	AM.MT2	Srxn1
42	AM.MT2	Txnrd1
43	AAM	Apoe
44	AAM	Arg1
45	AAM	Ccl24
46	AAM	Ccl8
47	AAM	Ccl9
48	AAM	Cd200
49	AAM	Cd36
50	AAM	Ch25h
51	AAM	Chil3
52	AAM	Fbp1
53	AAM	Fn1
54	AAM	Igf1
55	AAM	Mmp12
56	AAM	Rnase2a
57	IM	Apoe
58	IM	C1qa
59	IM	C1qb
60	IM	C1qc
61	IM	C3ar1
62	IM	Ccl12
63	IM	Ccl7
64	IM	Ccl8
65	IM	Cx3cr1
66	IM	Fcgr2b
67	IM	Lgmn
68	IM	Ms4a7
69	IM	Pf4
70	cDC2	Apol7c
71	cDC2	Cblb
72	cDC2	Ccl17
73	cDC2	Ccl22
74	cDC2	Cd40
77	cDC2	Fscn1
78	cDC2	Gngt2
79	cDC2	H2-M2
80	cDC2	Il12b
81	cDC2	Il15ra
82	cDC2	Il4i1
83	cDC2	Marcks
84	cDC2	Tmem123
85	MON	CD14
86	MON	Cd163
87	MON	Gpr141
88	MON	Stap1
89	MON	Stk10
90	MON	Treml4
91	MC	Cd34
92	MC	Cma2
93	MC	Gata2
94	MC	Il4
95	MC	Kit
96	MC	Klra21
97	MC	Mcpt1
98	MC	Mcpt2
99	MC	Mcpt4
100	MC	Mcpt9
101	MC	Pik3ip1
102	MC	Scin
103	BAS	Cd200r3
104	BAS	Gata2
105	BAS	Mcpt8
106	BAS	Prss34
107	BAS	Runx3
108	MC+BAS	Alox15
109	MC+BAS	Cd200r3
110	MC+BAS	Cd34
111	MC+BAS	Cma2
112	MC+BAS	Cpa3
113	MC+BAS	Cyp11a1
114	MC+BAS	Dapp1
115	MC+BAS	Fcer1a
116	MC+BAS	Gata2
117	MC+BAS	Ifitm2
118	MC+BAS	Il4
119	MC+BAS	Mcpt1
120	MC+BAS	Mcpt2
121	MC+BAS	Mcpt4
122	MC+BAS	Mcpt8
123	MC+BAS	Mcpt9
124	MC+BAS	Ms4a2
125	MC+BAS	Pecam1
126	MC+BAS	Prss34
127	MC+BAS	Runx3
128	Neu	2310001H17Rik
129	Neu	Adpgk
130	Neu	Asprv1
131	Neu	Camp
132	Neu	Ccl3
133	Neu	Ccl4
134	Neu	Ccr1
135	Neu	Ccrl2
136	Neu	Cd177
137	Neu	Clec4d
138	Neu	Csf1
139	Neu	Cxcl10
140	Neu	Cxcl2
141	Neu	Cxcr2
142	Neu	Dusp1
143	Neu	Egr1
144	Neu	G0s2
145	Neu	Ier3
146	Neu	Il1f9
147	Neu	Il1r2
148	Neu	Il1rn
149	Neu	Ly6g
150	Neu	Mmp8
151	Neu	Mmp9
152	Neu	Ngp
153	Neu	S100a8
154	Neu	S100a9
155	Neu	Slfn4
156	EOS	Ccr3
157	EOS	Ear6
158	EOS	Epx
159	EOS	Prg2
160	EOS	Prg3
161	EOS	Retnlg
162	EOS	Serpinb2
163	CD4+ILC2	Apol9a
164	CD4+ILC2	Ccr4
165	CD4+ILC2	Cd4
166	CD4+ILC2	Ctla4
167	CD4+ILC2	Elf1
168	CD4+ILC2	Foxp3
169	CD4+ILC2	Gata3
170	CD4+ILC2	Hlf
171	CD4+ILC2	Icos
172	CD4+ILC2	Il2ra
173	CD4+ILC2	Lat
174	CD4+ILC2	Prkcq
175	CD4+ILC2	Tigit
176	CD4+ILC2	Trac
177	CD4+ILC2	Trat1
178	CD4+ILC2	Trbc1
179	CD4+ILC2	Trib2
180	TH2	Gata3
181	TH2	Il13
182	TH2	Pdcd1
183	TH17	Apol9a
184	TH17	Il17a
185	TH17	Il17f
186	TH17	Tigit
187	CD8	Cd8a
188	CD8	Cd8b1
189	NK	Cd5
190	NK	Cma1
191	NK	Dusp2
192	NK	Fasl
193	NK	Gzma
194	NK	Gzmb
195	NK	Klra4
196	NK	Klra7
197	NK	Klra8
198	NK	Klra9
199	NK	Klrb1c
200	NK	Klrc2
201	NK	Klre1
202	NK	Klrk1
203	NK	Ncr1
204	NK	Prf1
205	NK	Xcl1
206	CD8+NK+Th1	Ccl5
207	CD8+NK+Th1	Cd7
208	CD8+NK+Th1	Cd8a
209	CD8+NK+Th1	Cd8b1
210	CD8+NK+Th1	Cma1
211	CD8+NK+Th1	Ctsw
212	CD8+NK+Th1	Eomes
213	CD8+NK+Th1	Fasl
214	CD8+NK+Th1	Gzma
215	CD8+NK+Th1	Gzmb
216	CD8+NK+Th1	Ifng
217	CD8+NK+Th1	Il2rb
218	CD8+NK+Th1	Klra3
219	CD8+NK+Th1	Klra4
220	CD8+NK+Th1	Klra7
221	CD8+NK+Th1	Klra8
222	CD8+NK+Th1	Klra9
223	CD8+NK+Th1	Klrb1c
224	CD8+NK+Th1	Klrc1
225	CD8+NK+Th1	Klrc2
226	CD8+NK+Th1	Klre1
227	CD8+NK+Th1	Klrg1
228	CD8+NK+Th1	Klri2
229	CD8+NK+Th1	Klrk1
230	CD8+NK+Th1	Ncr1
231	CD8+NK+Th1	Nkg7
232	CD8+NK+Th1	Prf1
233	CD8+NK+Th1	Tbx21
234	CD8+NK+Th1	Xcl1
235	gdT	Blk
236	gdT	Il18r1
237	gdT	Il23r
238	gdT	Rorc
239	gdT	Tcrg-C1
240	gdT	Tcrg-C2
241	gdT	Trdc
242	BC	Bank1
243	BC	Cd19
244	BC	Cd72
245	BC	Cd79a
246	BC	Cd79b
247	BC	Ebf1
248	BC	Fcmr
249	BC	Herpud1
250	BC	Igha
251	BC	Ighd
252	BC	Ighm
253	BC	Igkc
254	BC	Iglc1
255	BC	Iglc2
256	BC	Iglv1
257	BC	Ms4a1
258	BC	Mzb1
259	BC	Pax5
260	BC	Pou2af1
261	BC	Siglecg
262	pDC	Bcl11a
263	pDC	Btla
264	pDC	Ccr9
265	pDC	Cox6a2
266	pDC	Irf8
267	pDC	Klk1
268	pDC	Siglech
269	pDC	Upb1
270	RBC	Alas2
271	RBC	Hba-a1
272	RBC	Hba-a2
273	RBC	Hbb-bs
274	RBC	Hbb-bt
275	RBC	Slc25a37
276	RBC	Ybx3
277	SC	Agr2
278	SC	Aldh1a1
279	SC	Aldh1a7
280	SC	Alox12e
281	SC	Bpifa1
282	SC	Bpifb1
283	SC	Chil4
284	SC	Clca1
285	SC	Cldn22
286	SC	Fcgbp
287	SC	Gp2
288	SC	Itln1
289	SC	Ltf
290	SC	Muc5ac
291	SC	Muc5b
292	SC	Pigr
293	SC	Reg3g
294	SC	Scgb1a1
295	SC	Scgb3a1
296	SC	Scgb3a2
297	SC	Sprr2a2
298	SC	Tff2
299	CIL	Aldh3b1
300	CIL	Calml4
301	CIL	Ccdc113
302	CIL	Ccdc153
303	CIL	Cdhr3
304	CIL	Cyp2s1
305	CIL	Dynlrb2
306	CIL	Fam183b
307	CIL	Foxj1
308	CIL	Mlf1
309	CIL	Pifo
310	CIL	Rsph1
311	CIL	Sntn
312	CIL	Tmem212
313	AT2	Abca3
314	AT2	Ank3
315	AT2	Bex2
316	AT2	Bex4
317	AT2	Cxcl15
318	AT2	Dram1
319	AT2	Lamp3
320	AT2	Lgi3
321	AT2	Lpcat1
322	AT2	Sfta2
323	AT2	Sftpa1
324	AT2	Sftpb
325	AT2	Sftpc
326	AT1	Ager
327	AT1	Agrn
328	AT1	Akap5
329	AT1	Aqp5
330	AT1	Clic5
331	AT1	Col4a3
332	AT1	Cryab
333	AT1	Dag1
334	AT1	Fam189a2
335	AT1	Hopx
336	AT1	Igfbp2
337	AT1	Lama3
338	AT1	Ndnf
339	AT1	Pdgfa
340	AT1	Pdpn
341	AT1	Rtkn2
342	AT1	Vegfa
343	FIB	Abca8a
344	FIB	Adamts2
345	FIB	Adh1
346	FIB	Ccl11
347	FIB	Col14a1
348	FIB	Col15a1
349	FIB	Col1a1
350	FIB	Col1a2
351	FIB	Col5a2
352	FIB	Col6a2
353	FIB	Colec12
354	FIB	Cygb
355	FIB	Dcn
356	FIB	Fbln1
357	FIB	Inmt
358	FIB	Lox
359	FIB	Mmp3
360	FIB	Myh10
361	FIB	Pi16
362	FIB	Serpinf1
363	SM	Acta2
364	SM	Actc1
365	SM	Actg2
366	SM	Cnn1
367	SM	Des
368	SM	Enpp2
369	SM	Lpp
370	SM	Myh11
371	SM	Myl6
372	SM	Myl9
373	SM	Tagln
374	MES	Aldh1a2
375	MES	Cldn15
376	MES	Ildr2
377	MES	Lgals2
378	MES	Lrrn4
379	MES	Mpp6
380	MES	Nkain4
381	MES	Pkhd1l1
382	MES	Ppfibp2
383	MES	Rbm28
384	MES	Rspo1
385	MES	Sbsn
386	MES	Sfrp2
387	MES	Slurp1
388	MES	Smim1
389	MES	Upk1b
390	MES	Upk3b
391	ENDC	Cdh5
392	ENDC	Icam2
393	ENDC	Slc6a2
394	ENDC	Vwf
395	cDC1	Clec9a
396	cDC1	Flt3
397	cDC1	Cd24a
398	cDC1	Itgae
399	cDC1	Xcr1
400	cDC1	Batf3
401	cDC1	Cadm1
402	cDC1	Dpp4
403	cDC1	Zbtb46
404	cDC1	Id2
405	cDC1	Cst3
406	cDC2-inf	Ifit1
407	cDC2-inf	Ifit1bl1
408	cDC2-inf	Ifit2
409	cDC2-inf	Ifit
410	cDC2-inf	Ifit3b
411	cDC2-inf	Ifi205
412	cDC2-inf	Ifi206
413	cDC2-inf	Rsad2
414	cDC2-inf	Phf11d
415	cDC2-inf	Mx1
416	cDC2-inf	Cmpk2
417	cDC2-inf	Helz2

## Sheet: IF Antibodies Sup Table S7
	Protein	Antibody details	Supplier	Cat #	Staining Dilution
	Ccl24	Rabbit Anti-Mouse Polyclonal	Stratech	BS-2483R	1:100
	Ccl8	Goat Anti-Mouse Polyclonal	Bio-Techne	AF790-SP	1:100
	Cd11c	CD11c Hamster Anti-mouse (N418), Alexa Fluor 488,	Thermofisher	53-0114-80	1:150
	SiglecF	Siglec-F Antibody, Rat anti-mouse; APC	Miltenyi	130-123-816	1:50
	MHC-II	MHC Class II Human anti-mouse PE	Miltenyi	130-112-387	1:200
	Secondary	Donkey anti-Rabbit IgG (H+L) Cross-Adsorbed (DyLight 680)	Thermofisher	SA5-10042	1:200
	Secondary	Donkey anti-Goat IgG (H+L) (Alexa Fluor Plus 488)	Thermofisher	A32814TR	1:200

## Sheet: RNAscope Probes Sup Table S8
	Gene Name	Probe name	Cat#	mRNA Target	target region
	Ccl8	Mm-Ccl8	546211	NM_021443.3	2 - 498
	Ccl24	Mm-Ccl24	464041	NM_019577.4	2 - 901
	Scgb1a1	Mm-Scgb1a1	420351	NM_011681.2	2 - 441

## Sheet: Bulkseq TISS DEGs Sup Table S9
Name	Differential Expression Score (DES)
Chil4	217.301
Clca1	147.167
Fer1l6	98.4195
Scin	90.6455
Fcgbp	81.5706
Mcpt1	80.8933
Gcnt3	79.7169
Mcpt2	76.1877
Chil3	72.5849
Muc5ac	72.4007
Kap	63.5459
Ptprn2	57.2138
Igkv14-126	49.6231
Slc26a4	46.18
A2ml1	41.132
Sprr2a1	37.246
Gm9765	36.3704
Serpinb11	26.3563
Ighv11-2	23.0601
Igkv6-13	20.186
Tpsb2	19.9039
Dhrs9	18.8366
Cpa3	18.1235
Vsig1	16.7179
Ppp1r1b	16.3467
Pla2g4c	16.0028
Ighv11-1	14.7363
Fxyd4	13.164
Krt79	11.4165
Gp2	9.12988
Galnt5	8.68634
Cgref1	8.43548
Cma1	8.0597
Egln3	7.47007
Creb3l4	7.07671
Fhl2	5.52467
Galnt6	4.79978
Cldn2	4.40494
Mmrn1	-6.68109
Cd209f	-8.46499
Ccl21a	-9.18206
Tubb1	-12.56

## Sheet: Bulkseq LAC DEGs Sup Table S10
Name	Differential Expression Score (DES)
Mucl2	168.9
Sprr2a3	162.534
Sprr2a2	161.754
Chil4	128.101
Fbp1	125.766
Rnase2a	120.091
Nccrp1	98.2162
Alox12e	85.5015
Slc26a4	85.3017
Epx	83.928
Scn4a	80.4253
Arg1	80.3964
P2rx1	75.922
Itln1	75.0319
Pla2g4c	74.5906
Mrgprg	71.888
Gzmb	71.4579
Retnlg	71.2667
Prol1	71.0457
Iglc3	68.9168
Ifi206	67.5301
Gm9765	67.1984
Timp1	66.7246
Cebpe	65.1107
Cd79a	64.1786
Car6	61.5504
Cd79b	60.9516
Pou2af1	59.9366
Fcmr	59.0559
Cd19	58.9741
Fcer2a	58.2651
Mmp9	57.6524
Igf1	56.7459
Chst3	56.7373
Blk	56.1706
Pax5	56.0944
Ms4a1	55.9288
Atp1a3	55.4266
Ighm	55.3441
Ighd	55.2265
Rab15	54.4811
Trim30d	54.4503
H2-Ob	54.412
Cxcl5	54.2378
Sprr2a1	54.1174
Socs1	53.5734
Ebf1	53.3834
Pecam1	51.2945
Bank1	51.189
Itgb3	50.2048
F5	49.6459
S1pr1	49.3482
Fcrla	49.1608
Bcat1	48.6617
Cr2	48.4685
Chil3	48.3507
Tcaf2	47.538
Cyp4f18	46.4681
Chst13	46.1969
B430305J03Rik	46.1733
Rasgrp3	45.5064
Thbs1	44.8883
Scgb1b27	43.8688
Il9r	43.691
Lat	43.4691
Ltb	43.0762
G0s2	42.5373
AA467197	42.4954
Podnl1	42.3752
Hic1	42.2428
Rbm38	41.7134
Igkv3-4	41.7062
Acsbg1	41.634
Igkv14-111	39.9452
Matk	37.8147
Nt5e	37.5228
Kcnn4	37.3894
Asprv1	36.1653
Awat1	36.0435
Tmem26	35.7599
Fam170b	35.6202
Smad3	35.5304
Ltb4r1	35.4212
Plbd1	35.3311
RP23-242K3.5	34.637
Scgb2b26	34.2849
Smad7	34.1286
Slco4a1	33.7343
Dtx1	33.6729
Ccl4	32.762
Scgb2b27	32.3174
Lamb3	32.2415
Iglc1	31.8731
Tarm1	31.7789
Itgae	31.4037
Slc2a3	31.1948
Osbp2	30.5187
Csf1	30.4532
Osm	30.3707
Gucy2c	30.3083
Il4i1	30.2548
Adam8	30.1322
Gbp10	30.0658
Iglv1	29.6148
Camkk1	29.5962
H2-M2	29.534
RP24-395P13.1	28.8422
Crmp1	27.9578
Cd163l1	27.7789
Pip	27.5182
Retnlb	27.1672
Klri2	25.3054
Serpina3h	25.0962
Mmp25	24.3814
Ankrd33b	24.3812
Ighv2-9	24.3602
1700066B19Rik	23.9936
Igkv4-69	23.8704
Slc6a13	23.8318
Zan	23.7804
Amer2	23.5781
Mef2b	23.2793
Igf2r	23.1865
Igkv3-12	23.1393
Tnfrsf25	22.8521
Dusp4	22.6395
Igkv5-43	22.5392
Arap3	22.3225
Spsb4	21.6536
Igkv6-15	21.1875
Jun	20.8324
Pkd1l2	20.7132
Cxcl9	20.5401
Ninj1	20.0602
Igkv4-57	19.6191
Gm6522	19.3729
Cdk18	18.7847
Gfi1	18.6128
Tnfsf14	18.3089
Jdp2	18.1567
Flrt2	18.0951
Gm45802	18.0001
Ms4a6c	17.9111
Crisp3	17.8638
Pglyrp4	17.804
Sorl1	17.7867
Igkv12-44	17.7485
Chia1	17.484
Serpinb8	17.4575
Tcrg-C1	17.183
Nutm1	16.8751
Srpk3	15.9469
Nyx	15.8671
RP23-242K3.3	14.9394
C030034L19Rik	14.6425
Junb	14.5216
Gm12589	14.5016
Rbp4	14.1674
Hrh2	13.7191
Nlrp12	13.596
5830411N06Rik	13.0894
Ocstamp	13.0348
Lin28a	12.9196
Cd209e	12.7649
Bhlha15	12.6977
Igkv5-45	12.3524
Grid1	12.229
1110002J07Rik	11.7116
Hamp	11.7008
Igkv15-103	11.6979
Il1r1	11.2225
Ell3	10.921
Noxa1	10.848
RP23-269O24.7	10.7058
Ly6g5b	10.5602
Ankrd22	10.1577
Hist2h2aa2	9.92269
Rgcc	9.81343
Trim72	9.26427
Gm8189	9.21065
Clec12b	9.07492
Pi16	9.07469
Sept5	8.70321
Klk10	8.67505
Tnip3	8.48405
Tubb1	8.35273
Postn	8.24974
Klra7	8.21275
Gm14010	7.83588
Serpind1	7.45968
Junos	7.30812
Kdr	7.07883
Igfbp6	6.85933
F2rl2	6.33275
Scg5	6.27806
Lrrc75b	6.0026
Krt83	5.44757
Psd2	5.36906
Lrg1	5.33174
Gja5	4.45488
Gm28809	4.09632
C4b	0.592045
Cd36	-0.521673
Fstl1	-1.68618
Gm5483	-1.80029
Tm4sf19	-4.12137
Apoc1	-4.26373
Epb41l3	-4.48146
Plce1	-4.56608
2610028H24Rik	-4.89045
Sdk1	-5.22745
Synm	-5.39032
Ager	-6.16432
2410004I01Rik	-6.51781
5430437J10Rik	-7.50005
Limch1	-7.53137
Emp2	-8.23134
Itga8	-8.32002
Rcan2	-8.63641
Prex2	-9.81254
Spata18	-9.90204
Ablim3	-10.2341
Sdpr	-10.8168
Tnn	-10.9394
Adam3	-11.5387
Naip3	-11.7013
Cldn18	-15.2898
Fabp1	-16.6827
Akap5	-17.1998
Sparc	-18.0799
Gm2026	-18.5651
Cd300e	-20.1371
Styx	-20.6912
Pdk4	-21.4126
Cdc42bpg	-25.3974
Htr2c	-25.8879
Gng8	-26.7631
Chd5	-27.4056
Treml4	-32.8128
Gvin1	-36.4788

## Sheet: LAC CK-CKR Sup Table S11
	LIGAND ID	Gene	Log₂ fold change	(-Log) H+DvC FDR p-value	Differential Expression Score (DES)		RECEPTOR ID	Gene	Log₂ fold change	(-Log) H+DvC FDR p-value	Differential Expression Score (DES)		LIGAND + RECEPTOR COMBINED DES SCORE
	745	FCER2	6.70861	14	93.9205		745	CR2	6.0876	14	85.2264		179.147
	538	CCL7	3.81088	14	53.3524		538	CCR3	6.59805	14	92.3727		145.725
	531	CCL5	3.54754	14	49.6655		531	CCR3	6.59805	14	92.3727		142.038
	747	FCER2	6.70861	14	93.9205		747	ITGAM	2.59734	14	36.3628		130.283
	554	CXCL11	4.66632	14	65.3285		554	CXCR3	4.0525	14	56.735		122.063
	522	CCL3	1.78315	14	24.9641		522	CCR3	6.59805	14	92.3727		117.337
	541	Ccl8	6.62881	14	92.8034		541	Ccr8	3.0501	7.89231	24.0723		116.876
	2849	LCK	3.95009	14	55.3012		2849	CD8A	4.14712	14	58.0596		113.361
	2869	PECAM1	4.80597	14	67.2836		2869	CD38	2.97096	14	41.5935		108.877
	532	CCL5	3.54754	14	49.6655		532	CCR4	3.51126	14	49.1577		98.8232
	512	CCL24	2.77369	2.01629	5.59255		512	CCR3	6.59805	14	92.3727		97.9653
	551	CXCL10	2.77635	14	38.869		551	CXCR3	4.0525	14	56.735		95.6039
	2871	PF4	2.7068	14	37.8953		2871	CXCR3	4.0525	14	56.735		94.6302
	539	CCL7	3.81088	14	53.3524		539	CCR5	2.72463	14	38.1449		91.4972
	533	CCL5	3.54754	14	49.6655		533	CCR5	2.72463	14	38.1449		87.8104
	2189	THY1	3.2057	14	44.8797		2189	ITGAM	3.01173	14	42.1642		87.044
	2797	CD40LG	3.87053	13.308	51.5089		2797	CD40	2.5083	14	35.1162		86.6251
	2795	CD34	3.14376	12.0121	37.7633		2795	SELL	3.43898	14	48.1457		85.9091
	527	CCL4	3.36834	14	47.1568		527	CCR5	2.72463	14	38.1449		85.3017
	2233	TNFSF14	3.60483	14	50.4677		2233	TNFRSF14	2.68968	10.9439	29.4358		79.9034
	553	CXCL11	4.66632	14	65.3285		553	ACKR3	2.45622	5.68228	13.9569		79.2854
	2188	THY1	3.2057	14	44.8797		2188	ADGRE5	2.38803	14	33.4324		78.3121
	2901	CD177	1.71595	4.6837	8.03701		2901	PECAM1	4.80597	14	67.2836		75.3206
	1684	NECTIN2	0.695553	2.91958	2.03073		1684	TIGIT	5.21915	14	73.0682		75.0989
	1853	PVR	0.644171	2.56147	1.65002		1853	TIGIT	5.21915	14	73.0682		74.7182
	1583	IL1RN	1.78772	14	25.0281		1583	IL1R2	3.47594	14	48.6632		73.6913
	536	CCL7	3.81088	14	53.3524		536	CCR1	1.40357	14	19.65		73.0024
	1579	IL1B	1.63232	14	22.8524		1579	IL1R2	3.47594	14	48.6632		71.5156
	1532	IGF1	3.17179	14	44.4051		1532	IGF1R	1.86792	14	26.1509		70.556
	530	CCL5	3.54754	14	49.6655		530	CCR1	1.40357	14	19.65		69.3156
	555	CXCL11	4.66632	14	65.3285		555	DPP4	1.03694	2.80917	2.91296		68.2414
	1533	IGF1	3.17179	14	44.4051		1533	ITGA6	1.69391	14	23.7147		68.1198
	2209	BTLA	3.04713	12.2076	37.1982		2209	TNFRSF14	2.68968	10.9439	29.4358		66.6339
	523	CCL3	1.78315	14	24.9641		523	CCR5	2.72463	14	38.1449		63.109
	537	CCL7	3.81088	14	53.3524		537	CCR2	1.29141	7.11316	9.18601		62.5384
	2150	SHH	4.60072	14	64.4101		2150	CDON	-0.650403	4.16444	-2.70857		61.7015
	2151	SHH	4.60072	14	64.4101		2151	CDON	-0.650403	4.16444	-2.70857		61.7015
	2868	PDCD1LG2	1.39299	6.53203	9.09908		2868	PDCD1	3.68503	14	51.5904		60.6894
	572	CXCL9	0.892354	2.06809	1.84547		572	CXCR3	4.0525	14	56.735		58.5804
	2154	SHH	4.60072	14	64.4101		2154	HHIP	-3.06702	2.31021	-7.08547		57.3246
	1588	IL21	4.16533	2.55434	10.6397		1588	IL21R	3.33319	14	46.6646		57.3043
	282	THBS1	3.87131	14	54.1984		282	ITGA2B	1.03569	1.63544	1.6938		55.8922
	505	CCL20	2.5741	3.08196	7.93327		505	CCR6	3.3944	14.058	47.7183		55.6516
	2792	CD274	0.591423	3.69834	2.18728		2792	PDCD1	3.68503	14	51.5904		53.7777
	1465	GDF11	4.19292	13.051	54.722		1465	ACVR2B	-0.861197	1.64889	-1.42002		53.302
	2798	CD40LG	3.87053	13.308	51.5089		2798	ITGA2B	1.03569	1.63544	1.6938		53.2027
	2	CDH1	1.25641	14	17.5897		2	ITGAE	2.52701	14	35.3782		52.9679
	497	CCL17	1.28719	2.70493	3.48176		497	CCR4	3.51126	14	49.1577		52.6394
	561	CXCL16	0.607752	2.52093	1.5321		561	CXCR6	3.64564	14	51.039		52.5711
	1496	HDC	0.815893	2.04675	1.66993		1496	HRH2	3.62946	14	50.8125		52.4824
	1846	PODXL	1.69805	2.38404	4.04822		1846	SELL	3.43898	14	48.1457		52.194
	2235	TNFSF15	-1.3182	1.87418	-2.47054		2235	TNFRSF25	3.82215	14	53.5101		51.0396
	1462	GDF11	4.19292	13.051	54.722		1462	ACVR1B	-0.572112	6.54133	-3.74238		50.9796
	1463	GDF11	4.19292	13.051	54.722		1463	ACVR1B	-0.572112	6.54133	-3.74238		50.9796
	1852	PVR	0.644171	2.56147	1.65002		1852	CD96	3.43391	14	48.0747		49.7248
	566	CXCL5	2.86974	2.88105	8.26788		566	CXCR2	2.9152	14	40.8128		49.0806
	504	CCL2	2.8369	14.058	39.8811		504	CCR2	1.29141	7.11316	9.18601		49.0671
	2788	CD226	3.31344	14	46.3881		2788	NECTIN2	0.695553	2.91958	2.03073		48.4188
	1851	PVR	0.644171	2.56147	1.65002		1851	CD226	3.31344	14	46.3881		48.0381
	1040	LGALS9	1.96445	14	27.5023		1040	BCR	1.50299	13.5968	20.4359		47.9381
	2007	SEMA7A	3.45902	14	48.4263		2007	PLXNC1	-0.454083	4.1554	-1.88689		46.5394
	271	F2	1.692	1.32203	2.23687		271	F2RL2	3.12038	14	43.6853		45.9222
	659	EDN1	3.51037	11.797	41.4121		659	EDNRB	2.68772	1.45314	3.90563		45.3177
	521	CCL3	1.78315	14	24.9641		521	CCR1	1.40357	14	19.65		44.6142
	658	EDN1	3.51037	11.797	41.4121		658	EDNRA	1.91605	1.48127	2.83818		44.2502
	562	CXCL2	0.878304	3.80982	3.34618		562	CXCR2	2.9152	14	40.8128		44.1589
	2796	CD34	3.14376	12.0121	37.7633		2796	SELP	2.2694	2.29617	5.21093		42.9742
	564	CXCL3	0.88172	1.95849	1.72684		564	CXCR2	2.9152	14	40.8128		42.5396
	2213	LTA	2.06763	6.15776	12.732		2213	TNFRSF14	2.68968	10.9439	29.4358		42.1677
	202	DSC2	2.87445	14	40.2424		202	DSG2	1.11111	1.48509	1.65011		41.8925
	552	CXCL10	2.77635	14	38.869		552	DPP4	1.03694	2.80917	2.91296		41.7819
	2804	CD55	1.33798	5.86749	7.85055		2804	ADGRE5	2.38803	14	33.4324		41.2829
	2184	TAX1BP3	-0.51076	4.91091	-2.5083		2184	ADGRB1	4.63031	9.3651	43.3633		40.855
	359	APP	-0.54676	2.5627	-1.40118		359	SORL1	2.88079	14	40.3311		38.9299
	2237	TNFSF18	-1.67392	1.60966	-2.69444		2237	TNFRSF18	2.96109	14	41.4553		38.7608
	546	PPBP	-2.45822	1.83894	-4.52051		546	CXCR2	2.9152	14	40.8128		36.2922
	1674	LPAR1	1.08437	1.31606	1.4271		1674	ADGRE5	2.38803	14	33.4324		34.8595
	1675	LPAR2	0.857254	1.34342	1.15166		1675	ADGRE5	2.38803	14	33.4324		34.584
	2890	SFTPD	0.673489	1.69884	1.14415		2890	ADGRE5	2.38803	14	33.4324		34.5765
	781	FLRT2	1.64356	3.72598	6.12386		781	ADGRL1	2.42989	10.1	24.542		30.6658
	2219	TNFSF10	1.97748	14	27.6848		2219	TNFRSF10B	1.23806	2.14064	2.65024		30.335
	270	F2	1.692	1.32203	2.23687		270	F2R	1.96038	14	27.4454		29.6822
	1690	NTN1	1.20466	1.42003	1.71065		1690	UNC5B	2.7597	10.0937	27.8556		29.5663
	750	FGF1	-1.18812	4.07193	-4.83794		750	FGFR1	2.70328	12.6746	34.2629		29.425
	1582	IL1RN	1.78772	14	25.0281		1582	IL1R1	1.06161	3.74579	3.97655		29.0046
	214	FN1	2.13595	12.5667	26.8418		214	ITGA2B	1.03569	1.63544	1.6938		28.5356
	1042	LGALS9	1.96445	14	27.5023		1042	P4HB	0.465544	1.75899	0.818889		28.3212
	258	LAMC1	0.738692	4.39083	3.24347		258	ITGA6	1.69391	14	23.7147		26.9582
	1578	IL1B	1.63232	14	22.8524		1578	IL1R1	1.06161	3.74579	3.97655		26.829
	2830	FLT3LG	1.66386	13.384	22.269		2830	FLT3	1.0367	1.7062	1.7688		24.0378
	7	CDH5	2.56551	4.63975	11.9034		7	CDH5	2.56551	4.63975	11.9034		23.8067
	1574	IL18	-0.763885	4.46296	-3.40919		1574	IL18R1	1.93988	14	27.1583		23.7491
	259	LAMC1	0.738692	4.39083	3.24347		259	ITGA7	2.28804	8.80724	20.1513		23.3948
	3	CDH1	1.25641	14	17.5897		3	KLRG1	2.08396	2.6794	5.58377		23.1735
	2872	PI16	2.53201	9.70648	24.5769		2872	TNFRSF21	-0.44737	3.15979	-1.4136		23.1633
	2846	KLRB1	1.60101	3.93529	6.30044		2846	CLEC2D	1.04746	12.4516	13.0425		19.343
	2250	VEGFA	1.32564	7.16782	9.50199		2250	KDR	1.88457	3.89725	7.34462		16.8466
	1834	PLAU	1.22238	10.2878	12.5756		1834	PLAUR	0.513771	2.56278	1.31668		13.8923
	1459	GAS6	1.03805	6.10431	6.33656		1459	TYRO3	1.44933	4.87558	7.06632		13.4029
	219	FN1	2.13595	12.5667	26.8418		219	ITGA8	-2.94162	4.91037	-14.4445		12.3973
	665	ENTPD1	0.424811	2.15874	0.917058		665	ADORA2A	1.65091	6.45387	10.6547		11.5718
	1581	IL1RAP	0.931833	9.9513	9.27295		1581	PTPRF	0.631324	1.44369	0.911433		10.1844
	2248	VEGFA	1.32564	7.16782	9.50199		2248	FLT1	-0.442822	1.48183	-0.656186		8.8458
	2249	VEGFA	1.32564	7.16782	9.50199		2249	FLT1	-0.442822	1.48183	-0.656186		8.8458
	2252	VEGFA	1.32564	7.16782	9.50199		2252	NRP2	-0.445207	1.78855	-0.796274		8.70571
	2818	CLU	1.25116	5.80667	7.26505		2818	TREM2	0.414511	1.81542	0.752512		8.01756
	2632	WNT7B	1.27048	2.05657	2.61283		2632	SFRP1	1.75066	2.5824	4.52091		7.13374
	1689	NTN1	1.20466	1.42003	1.71065		1689	UNC5A	1.85791	2.88686	5.36354		7.07419
	666	ENTPD1	0.424811	2.15874	0.917058		666	ADORA2B	0.991029	5.87628	5.82356		6.74062
	362	APLP2	-0.461946	1.86169	-0.860001		362	PIGR	1.53561	4.90444	7.5313		6.6713
	585	DHCR7	0.414912	2.11054	0.875689		585	RORC	1.24321	4.59742	5.71556		6.59125
	2875	PRNP	0.882807	5.43791	4.80062		2875	ADGRG6	1.06521	1.67965	1.78917		6.58979
	563	CXCL2	0.878304	3.80982	3.34618		563	DPP4	1.03694	2.80917	2.91296		6.25914
	1650	DPEP3	-1.03494	1.50864	-1.56136		1650	CYSLTR2	2.22249	3.44053	7.64655		6.0852
	1498	HDC	0.815893	2.04675	1.66993		1498	HRH4	2.26386	1.89453	4.28895		5.95888
	272	F2	1.692	1.32203	2.23687		272	F2RL3	1.88357	1.65813	3.1232		5.36007
	1468	GDF3	2.79007	3.1666	8.83503		1468	ACVR1B	-0.572112	6.54133	-3.74238		5.09266
	239	ICAM2	1.38937	5.64375	7.84123		239	ITGAL	-0.675583	4.25612	-2.87536		4.96587
	573	CXCL9	0.892354	2.06809	1.84547		573	DPP4	1.03694	2.80917	2.91296		4.75842
	274	F2	1.692	1.32203	2.23687		274	ITGA2B	1.03569	1.63544	1.6938		3.93067
	2251	VEGFA	1.32564	7.16782	9.50199		2251	NRP1	-0.589205	9.5948	-5.65331		3.84868
	2845	KITLG	0.615806	1.70424	1.04948		2845	KIT	1.15294	1.97927	2.28197		3.33145
	426	BMP5	1.29271	2.97498	3.84579		426	ACVR1	-0.415058	1.71734	-0.712797		3.13299
	427	BMP5	1.29271	2.97498	3.84579		427	ACVR1	-0.415058	1.71734	-0.712797		3.13299
	579	LIPA	-0.695296	3.8234	-2.65839		579	RORC	1.24321	4.59742	5.71556		3.05717
	400	APOE	0.898544	2.43906	2.1916		400	TREM2	0.414511	1.81542	0.752512		2.94412
	444	BMP7	1.9252	1.86749	3.59528		444	ACVR1	-0.415058	1.71734	-0.712797		2.88249
	445	BMP7	1.9252	1.86749	3.59528		445	ACVR1	-0.415058	1.71734	-0.712797		2.88249
	1648	DPEP2	-0.69068	6.99753	-4.83306		1648	CYSLTR2	2.22249	3.44053	7.64655		2.8135
	431	BMP5	1.29271	2.97498	3.84579		431	ACVR2B	-0.861197	1.64889	-1.42002		2.42577
	432	BMP5	1.29271	2.97498	3.84579		432	ACVR2B	-0.861197	1.64889	-1.42002		2.42577
	449	BMP7	1.9252	1.86749	3.59528		449	ACVR2B	-0.861197	1.64889	-1.42002		2.17527
	450	BMP7	1.9252	1.86749	3.59528		450	ACVR2B	-0.861197	1.64889	-1.42002		2.17527
	1665	ALOX12	1.40132	1.63583	2.29232		1665	FPR2	-0.415933	1.7025	-0.708128		1.58419
	1994	SEMA3F	1.1382	2.0643	2.34958		1994	NRP2	-0.445207	1.78855	-0.796274		1.5533
	2185	TAX1BP3	-0.51076	4.91091	-2.5083		2185	ADGRB2	1.87335	2.15797	4.04263		1.53433
	1837	PDGFA	1.31245	3.84706	5.04906		1837	PDGFRA	-1.16974	3.23111	-3.77954		1.26952
	663	EDN3	-1.71228	1.72371	-2.95147		663	EDNRB	2.68772	1.45314	3.90563		0.954161
	565	CXCL5	2.86974	2.88105	8.26788		565	CXCR1	-0.899075	8.50214	-7.64406		0.623817
	120	COL4A2	-0.839401	1.46698	-1.23138		120	ADGRG6	1.06521	1.67965	1.78917		0.55779
	584	DHCR7	0.414912	2.11054	0.875689		584	RORA	-0.393076	1.53223	-0.602281		0.273409
	2253	VEGFB	0.501382	1.81702	0.911021		2253	FLT1	-0.442822	1.48183	-0.656186		0.254835
	2254	VEGFB	0.501382	1.81702	0.911021		2254	FLT1	-0.442822	1.48183	-0.656186		0.254835
	356	APP	-0.54676	2.5627	-1.40118		356	CD74	0.631587	2.10466	1.32927		-0.0719057
	662	EDN3	-1.71228	1.72371	-2.95147		662	EDNRA	1.91605	1.48127	2.83818		-0.113284
	361	APP	-0.54676	2.5627	-1.40118		361	TREM2	0.414511	1.81542	0.752512		-0.648667
	250	L1CAM	-0.632797	4.01878	-2.54307		250	ITGA2B	1.03569	1.63544	1.6938		-0.849272
	357	APP	-0.54676	2.5627	-1.40118		357	FPR2	-0.415933	1.7025	-0.708128		-2.10931
	130	COL4A4	-1.74856	2.36035	-4.12723		130	ADGRG6	1.06521	1.67965	1.78917		-2.33806
	360	APP	-0.54676	2.5627	-1.40118		360	TNFRSF21	-0.44737	3.15979	-1.4136		-2.81478
	578	LIPA	-0.695296	3.8234	-2.65839		578	RORA	-0.393076	1.53223	-0.602281		-3.26067
	422	BMP4	-1.37001	1.44132	-1.97462		422	ACVR2B	-0.861197	1.64889	-1.42002		-3.39464
	423	BMP4	-1.37001	1.44132	-1.97462		423	ACVR2B	-0.861197	1.64889	-1.42002		-3.39464
	350	AGRN	0.784873	8.47692	6.65331		350	LRP4	-0.979398	10.509	-10.2925		-3.63921
	358	APP	-0.54676	2.5627	-1.40118		358	PLXNA4	-1.48621	1.81285	-2.69428		-4.09546
	2255	VEGFB	0.501382	1.81702	0.911021		2255	NRP1	-0.589205	9.5948	-5.65331		-4.74228
	255	L1CAM	-0.632797	4.01878	-2.54307		255	L1CAM	-0.632797	4.01878	-2.54307		-5.08615
	2854	LRPAP1	0.549649	3.14166	1.72681		2854	SORT1	-0.965439	7.60256	-7.33981		-5.613
	782	FLRT2	1.64356	3.72598	6.12386		782	ADGRL3	-1.19226	10.4955	-12.5133		-6.38948
	1841	PDGFC	-0.597957	4.83039	-2.88837		1841	PDGFRA	-1.16974	3.23111	-3.77954		-6.66791
	2900	UNC5A	1.85791	2.88686	5.36354		2900	ADGRL3	-1.19226	10.4955	-12.5133		-7.1498
	1993	SEMA3E	-1.05745	10.9468	-11.5757		1993	PLXND1	0.466478	2.00921	0.937253		-10.6384
	465	BDNF	-2.64756	1.3175	-3.48815		465	SORT1	-0.965439	7.60256	-7.33981		-10.828
	545	PPBP	-2.45822	1.83894	-4.52051		545	CXCR1	-0.899075	8.50214	-7.64406		-12.1646
	125	COL4A3	-2.43144	6.39588	-15.5512		125	ADGRG6	1.06521	1.67965	1.78917		-13.762

[truncated: 1 more sheets: TISS CK-CKR Sup Table S12]
