# Supplementary material for: Pollutant particles enhance house dust mite induced type 2 inflammation and the recruitment of monocyte derived Cd11c+ Gpnmb+ macrophages to the airway lumen
Source: Part Fibre Toxicol. 2026 Apr 11;23:23. doi: 10.1186/s12989-026-00675-8 (PMC13126997; doi:10.1186/s12989-026-00675-8)
Supplement: Supplementary file 3 — Supplementary Material 3. [file 12989_2026_675_MOESM3_ESM.xlsx]

## Sheet: H2-Ab P_Cd11c N_SigF N (RM.Mo)
[Genes]	fold_change(MNP/H2-Ab Hi _ Cd11c Neg _ SiglecF Neg vs MNP)	q-value(MNP/H2-Ab Hi _ Cd11c Neg _ SiglecF Neg vs MNP)	MNP/H2-Ab Hi _ Cd11c Neg _ SiglecF Neg	MNP
H2-Eb1	5.30736	1.3721e-13	19.8128	2.9215
H2-Aa	4.441	1.3721e-13	25.236	4.90767
I-A_I-E|H2-Ab_Ad_Aq_Ed_Ek|AMM2019|pAbO (Ab) (Ab) (Ab)	4.17133	5.99502e-06	7.11561	0.945568
H2-Ab1	4.09602	1.3721e-13	26.3746	5.68323
Apoe	4.01122	1.3721e-13	32.4697	7.34404
Cd74	3.81645	1.3721e-13	71.2081	17.9202
C1qc	3.79801	0.00453403	5.77232	0.783123
Tgfbi	3.6676	4.14348e-10	10.0236	2.00565
Ccr2	3.37731	0.00249698	6.38085	1.18542
Mafb	3.2067	1.3721e-13	6.30069	1.2767
Ccl8	3.10037	0.00320182	9.8581	2.50219
C3ar1	3.04654	1.828e-11	6.53368	1.47286
C1qa	2.97337	0.0247191	3.22843	0.4221
Arg1	2.93537	1.43194e-10	29.4147	9.36146
Ly6e	2.9311	0.0588129	4.73191	0.955546
Ccl7	2.88405	0.136028	3.00146	0.387446
C1qb	2.79397	0.464528	3.22454	0.51202
Ccl2	2.6867	0.0406264	3.03084	0.500293
Ms4a6c	2.67797	2.21798e-09	4.32413	0.988119
Ifi44	2.60915	0.000294749	2.37239	0.292523
Apobec1	2.59398	1.3721e-13	4.30675	1.04579
Gm15056	2.54648	0.413906	2.84925	0.511599
Ifitm3	2.53237	2.25065e-05	2.57212	0.410586
Gatm	2.52694	1	22.5767	8.33014
Hmox1	2.51839	1	6.20185	1.8597
Emp1	2.4641	1.3721e-13	3.57815	0.857941
Hal	2.40976	6.09335e-12	6.72398	2.20528
Ms4a7	2.38726	1.3721e-13	4.86173	1.45542
Thbs1	2.36139	1	1.58552	0.0949158
Ccl12	2.33805	1	1.79154	0.193965
Lat2	2.25004	1.3721e-13	2.70699	0.647523
Pdgfa	2.22251	1.59405e-05	2.44887	0.55179
Lgals1	2.21541	1.3721e-13	18.6938	7.88946
Pmepa1	2.21029	3.99249e-06	2.10684	0.405627
S100a6	2.20066	1.3721e-13	8.47769	3.30675
Fcgr2b	2.1776	1.3721e-13	16.2102	6.90331
Stab1	2.17356	3.30869e-09	1.48585	0.14368
Itgam	2.10006	3.04667e-11	3.62421	1.20194
Slfn5	2.08897	0.000232655	2.88632	0.860404
Anpep	2.07924	1.3721e-13	14.0327	6.22991
Ifi202b	2.06646	2.91171e-08	2.68634	0.783891
Fabp5	2.05829	0.137163	25.2467	11.7517
Cd93	2.05215	2.43734e-11	4.07844	1.47469
Zfp36l1	2.01895	0.422908	2.49181	0.729521
Srgn	1.97734	2.01467e-07	13.4848	6.32537
Maf	1.97327	4.99215e-05	1.74913	0.393187
Ctsb	1.96474	1.3721e-13	104.606	52.7506
Ly-6G|Ly6g|AMM2009|pAbO (Ab) (Ab) (Ab)	1.96324	1	3.42029	1.25153
Hif1a	1.91718	4.66141e-09	2.07696	0.604943
Arl4c	1.90725	4.32792e-06	1.86279	0.501004
Sdc4	1.90497	2.11614e-05	1.71265	0.423984
Slc29a3	1.81106	9.45749e-08	2.08298	0.702308
Arg2	1.78432	1.2796e-10	2.27705	0.836583
Qk	1.7814	5.87401e-06	3.33645	1.43429
Cxcr4	1.76513	5.40175e-09	1.83366	0.605354
Amdhd2	1.75976	1.77926e-08	2.29278	0.87116
Basp1	1.74335	0.000104863	1.95177	0.693162
Il7r	1.74252	3.39094e-05	4.41905	2.1099
Rsad2	1.73457	1	0.984018	0.143809
Ahnak	1.72206	3.40618e-09	10.1379	5.46778
Ptafr	1.7158	0.0036701	3.32972	1.52344
Fyb	1.71212	0.00011019	1.55508	0.49235
Slc7a8	1.70185	0.00029448	2.01176	0.769693
Slfn1	1.69031	1	0.870133	0.106387
Ifit1	1.68654	1	0.835767	0.0884788
Emilin2	1.67962	2.9596e-06	3.22266	1.51405
Dnmt3a	1.64965	0.0811031	2.06479	0.857838
Scpep1	1.64634	1.15835e-08	4.99103	2.63899
Rgl1	1.6394	0.000506965	2.89503	1.37589
Hexb	1.63578	0.000701296	5.32761	2.86826
Ccl5	1.62418	1	4.33009	2.2817
Plxnb2	1.62069	4.10771e-07	1.14274	0.322111
Cebpa	1.61514	6.85502e-10	5.52921	3.04252
Grn	1.61023	1.21867e-11	20.1586	12.1401
Csf3r	1.60967	0.0101361	0.870576	0.162084
Dusp6	1.59902	0.0306881	1.17048	0.357387
Cbr2	1.59678	1	0.782238	0.116143
F13a1	1.593	1	0.838606	0.154175
Mef2a	1.58944	0.00179627	1.87846	0.810985
Kdr	1.58615	1	0.670491	0.0531759
Cmklr1	1.58474	7.42292e-08	0.891816	0.19377
Pltp	1.58332	0.0625697	3.89723	2.09302
Atp2b1	1.57927	3.33306e-08	5.11394	2.87137
Slfn4	1.57517	1	1.01979	0.282263
Tnfsf12	1.57386	5.45519e-06	3.60808	1.92787
Gas2l3	1.57003	0.00149379	1.51029	0.598884
Tent5c	1.56892	0.0314437	1.19734	0.400545
Mthfd2	1.5673	0.00021251	1.44145	0.557748
Aif1	1.56411	0.00487576	0.741779	0.113594
Neat1	1.56351	9.56184e-05	8.28109	4.93607
Clec4a1	1.56335	1	1.20819	0.412473
Cstb	1.56281	9.73108e-09	24.4273	15.2702
Oasl2	1.55885	1	0.858998	0.192548
Fnip2	1.55819	3.89642e-05	2.41087	1.18899
Cadm1	1.55796	0.364855	1.2151	0.421798
Tmem37	1.55278	1	1.19269	0.412111
Mndal	1.55261	1	1.7948	0.800064
Slc3a2	1.54601	7.20377e-05	3.69827	2.03896
Ckap4	1.54362	0.00173003	1.68542	0.739688
Tns3	1.541	0.00175413	1.07693	0.347788
Cxcl16	1.54094	2.55921e-10	2.36771	1.18549
Nfic	1.5362	0.00480404	1.92637	0.904949
Timp2	1.53606	1	6.65372	3.98268
Cux1	1.5355	9.05126e-06	1.36496	0.540192
Myo5a	1.53488	6.93423e-09	3.38202	1.85497
Litaf	1.53487	0.000300364	6.59441	3.94791
Rilpl2	1.53207	1	2.86986	1.52591
Rhob	1.52878	1	4.76287	2.76959
Il10rb	1.52094	2.81209e-05	2.21705	1.11517
Sec14l1	1.51576	0.000238459	1.6688	0.760692
Ifi27l2a	1.5113	1	1.47637	0.63857
Rtp4	1.50675	1	0.728922	0.147451
Gpr183	1.50619	0.0173161	0.752647	0.163629
Lgmn	1.50407	0.000823861	8.51851	5.32851
Ms4a4c	1.50309	1	0.581369	0.0520783
Cd63	1.5011	0.000842264	17.4258	11.2749
Asns	1.49878	0.768535	0.845141	0.231095
Atf4	1.49846	0.00518184	2.70379	1.47173
Plek	1.48766	0.0088544	4.01477	2.37092
Rbpj	1.48631	0.000422361	2.12903	1.10524
Gna13	1.47948	0.000299503	3.65692	2.14768
Gpnmb	1.47936	1	17.1455	11.2658
Dhrs9	1.47575	0.192365	1.02691	0.373481
Furin	1.46884	0.000261502	2.2516	1.21372
Map4k4	1.46433	0.230043	1.24581	0.533675
Gpr65	1.4608	1	0.805098	0.235693
H3f3b	1.45866	0.0481449	8.38069	5.43104
Eif2s2	1.45557	0.00229898	4.21555	2.58318
Hnrnpd	1.45435	0.000128017	2.34407	1.29936
Kras	1.45239	0.0403056	1.16514	0.490744
Zeb2	1.44959	0.014625	4.24279	2.61674
Itgb5	1.44807	0.00254477	1.40672	0.662013
Msr1	1.44732	1	3.88508	2.37526
Ms4a6d	1.44131	1	3.89596	2.39688
H2-DMb1	1.44106	0.0131275	2.23974	1.24817
Xaf1	1.43889	0.0717163	0.689278	0.174019
Syngr1	1.43868	0.0242306	1.09497	0.456168
Prdx6	1.43549	1	1.57289	0.792346
Ifnar1	1.43446	0.00946809	0.779822	0.240757
Ifi44l	1.43354	1	0.522785	0.062253
Olfml3	1.43157	0.73221	0.60497	0.121129
Efhd2	1.42947	6.18404e-05	6.51366	4.25626
Igsf6	1.42695	0.283149	0.885961	0.321674
Jun	1.4266	1	3.1336	1.89753
Osbpl8	1.42586	1.3138e-05	1.69518	0.890216
Tmem26	1.42576	0.838343	0.825168	0.280134
Tmem65	1.42268	1.90151e-05	0.986882	0.39658
Cyb5r1	1.41808	0.215627	1.11038	0.488198
Rassf2	1.41775	0.00245368	0.622656	0.144529
Atf1	1.41738	0.0269575	1.23033	0.573562
Ap2m1	1.41602	0.0216477	8.52092	5.72373
Ifi204	1.41249	1	1.04415	0.447197
Npm1	1.412	0.00130817	10.2345	6.9565
Plbd1	1.41067	1	0.583338	0.122405
Lgals9	1.40541	1	1.55605	0.818722
Zmiz1	1.40444	0.0132398	2.32963	1.37079
Ecm1	1.40336	1	1.05935	0.467441
Sgpl1	1.40326	0.00447978	3.72163	2.36477
Snhg6	1.40213	0.000457893	0.897079	0.352996
Kmt5a	1.4	0.220987	3.86423	2.47445
Atp6v1a	1.39936	0.549125	7.64741	5.17954
Rab7	1.3982	1.86639e-08	8.30773	5.65694
Rnf213	1.39528	1	0.831063	0.312326
Nupr1	1.39508	1	0.867791	0.338844
Lhfpl2	1.39423	0.0557659	3.5349	2.25263
Ciita	1.39335	1	0.612926	0.157591
Ttyh3	1.38917	0.00112407	1.50246	0.8014
Ly6c2	1.38562	1	0.441484	0.0403178
Aph1c	1.38387	0.285441	0.953467	0.411599
Fam129b	1.38229	0.0445897	3.63203	2.35098
Lst1	1.382	1	0.528613	0.106091
Cxcl10	1.38194	1	0.42468	0.0309264
Tlr1	1.3737	1	0.483727	0.080095
Plpp3	1.37228	1	1.1718	0.582622
Ifi207	1.37138	1	0.857703	0.354622
Runx3	1.37095	0.704328	0.462122	0.0665034
Gnpda1	1.36899	1	1.42985	0.774928
Bax	1.36869	0.103309	2.3951	1.48055
Slc38a2	1.36861	1	0.879094	0.372997
Mfsd1	1.36584	0.010126	2.79853	1.7811
Bri3	1.3638	1	2.36888	1.47022
Oxct1	1.3621	0.184154	3.75047	2.48761
Ms4a6b	1.36091	1	0.434907	0.0543718
Tgif1	1.3598	0.0351563	1.46162	0.810281
Zbp1	1.35791	1	0.644826	0.21129
Spp1	1.3564	1	26.5236	19.2917
Plxnc1	1.35518	0.803886	1.54147	0.87537
Eif3c	1.35276	0.292669	2.88288	1.87035
S1pr2	1.35243	1	0.806102	0.33545
Ifit2	1.35211	1	0.429446	0.0571971
Fgl2	1.35046	0.362621	0.933743	0.431919
Ezr	1.3497	0.413762	4.65019	3.18626
Ifnar2	1.3497	1	0.673056	0.239573
Ifi203	1.34969	1	1.46238	0.824407
Isg15	1.34891	1	0.545006	0.145372
Ncl	1.34814	1	4.65755	3.19654
Sars	1.34718	0.00620438	1.66929	0.981382
Cmtm7	1.34658	0.139223	1.13781	0.587581
Mmp14	1.34449	0.648382	1.23581	0.662941
Nampt	1.34407	0.600364	2.16011	1.35116
Eef1a1	1.34386	1.02307e-08	61.1102	45.2177
Sqstm1	1.3429	0.541039	4.60174	3.17138
Sp100	1.3416	1	1.25394	0.680034
Cd300lb	1.3414	1	1.25215	0.678953
Gas7	1.34043	1	0.731734	0.291927
Fth1	1.33808	1	77.7784	57.874
Ifi47	1.33753	1	0.726273	0.290643
Sdcbp	1.33468	9.90247e-05	9.17697	6.62502
S100a4	1.33401	1	0.474575	0.105373
Arid5b	1.33333	1	0.679554	0.259668
Rap2b	1.33034	1	2.4052	1.55965
Cbl	1.3293	1	3.11179	2.09319
Atp6v1c1	1.32784	0.63707	3.09242	2.082
Snx5	1.32779	0.00234357	5.69659	4.04342
Phf11b	1.32597	1	0.575578	0.188242
Fam20c	1.32487	1	2.04666	1.29959
Socs3	1.3243	1	0.500073	0.132732
Trim30a	1.32398	1	1.4985	0.887116
Sgk1	1.32215	0.686003	5.36321	3.81278
Bmp2k	1.32167	1	1.13316	0.613986
Metrnl	1.32127	1	2.07111	1.32436
Rps27	1.31873	0.0079225	18.2524	13.5992
Ctsl	1.31811	1	16.1924	12.0432
Samd9l	1.31605	1	0.559134	0.184709
Ankrd12	1.31584	1	1.25661	0.71495
Card19	1.31524	0.0975796	1.11323	0.606731
2310022A10Rik	1.31396	1	0.710047	0.301443
Plxna1	1.31357	1	2.83042	1.91604
B4galt1	1.31209	1	2.85138	1.93531
Ncf4	1.31005	1	1.15204	0.642713
Fnip1	1.30974	0.846863	1.27894	0.739993
Npc2	1.30921	0.171879	11.6251	8.64331
Eef1g	1.30902	1	2.99808	2.05426
Cd300a	1.30883	1	1.41799	0.847434
Adap2	1.30766	1	0.630262	0.246703
Fmn1	1.30743	1	0.549647	0.185263
Rps6	1.30618	0.0114247	9.92989	7.36783
Calm2	1.30522	1	5.9404	4.31741
Sestd1	1.30453	0.195644	0.718724	0.317502
Usp2	1.30444	1	0.578926	0.210426
Rftn1	1.30438	0.024392	2.46035	1.65287
Aqp9	1.30289	1	0.885478	0.447145
Sh3glb1	1.30258	0.330055	6.43932	4.71124
Msx3	1.30244	1	0.386803	0.0647691
Dnajc13	1.30148	1	1.04584	0.571928
H2-DMb2	1.30047	1	0.891909	0.454792
Fchsd2	1.30019	1	0.493084	0.148356
Slfn8	1.29991	1	0.498147	0.152501
Eps8	1.29912	1	2.04339	1.34265
Hnrnpa1	1.29588	1	2.04251	1.34783
Adgre1	1.29582	1	1.77184	1.13907
Raph1	1.29536	1	0.765802	0.363177
Itgb7	1.2953	1	0.44165	0.112989
St6gal1	1.29512	1	0.639588	0.265974
Slfn2	1.2951	1	1.86718	1.21387
Trem2	1.29385	1	6.18876	4.55611
Tln1	1.29327	0.501101	3.38597	2.39139
Slc37a2	1.29263	1	1.19428	0.697533
Arf6	1.29247	1	2.49132	1.70127
Crebbp	1.29089	1	0.894755	0.467784
Rgs10	1.28971	0.746859	1.46027	0.907606
Rpl5	1.28944	0.000157847	13.6796	10.3845
Nsa2	1.2889	1	3.12904	2.20353
Timp1	1.28873	1	2.3086	1.56733
Ndrg1	1.28791	1	0.525372	0.184378
Igf2r	1.2866	1	1.17023	0.686793
Selenow	1.28528	1	2.09019	1.4043
Rai14	1.2848	1	0.549784	0.20625
Mafg	1.28447	1	1.06926	0.61098
Rbm25	1.28435	1	2.19278	1.48591
Dtx3l	1.28411	1	0.959368	0.52586
Fus	1.28361	1	2.41882	1.66344
Elk3	1.28325	1	0.907354	0.486351
Aars	1.28272	1	0.851594	0.443486
Cdk4	1.28103	1	1.52255	0.969156
Bach1	1.2807	1	1.36362	0.84556
Parp14	1.27987	1	0.647569	0.287292
Irf9	1.2785	0.981708	0.883977	0.473587
Mdfic	1.27809	1	1.17709	0.703392
AB124611	1.27747	1	0.651771	0.293005
Rps3a1	1.2773	0.000765461	12.2809	9.39763
Uap1l1	1.27574	1	0.968469	0.542998
Pycard	1.27536	1	1.02802	0.590149
Arl8b	1.27519	1	2.89868	2.05732
Tet3	1.27463	0.559049	0.724952	0.353292
Lgals3bp	1.2746	1	3.2633	2.34482
Irf2bpl	1.27313	1	1.02027	0.586855
Zbtb18	1.27279	1	0.677425	0.317911
Rpl4	1.27274	0.0583542	10.4487	7.99535
Pcyt1a	1.27238	1	1.75017	1.16143
Resf1	1.27201	1	1.30347	0.810898
F10	1.27108	1	3.92571	2.8752
Col4a3bp	1.27004	1	1.71246	1.13574
Adgre5	1.27002	1	0.405812	0.106923
Cst7	1.26921	1	0.298557	0.02312
Atf5	1.26896	1	1.10217	0.656612
Prnp	1.26883	1	0.734666	0.367137
Ifrd1	1.26866	0.618527	1.13428	0.682303
Nt5dc2	1.26821	1	0.366741	0.0776921
Rsrc2	1.26801	0.999961	1.0212	0.593993
Snrpf	1.26613	1	1.28754	0.806711
Esd	1.26593	1	3.74917	2.75153
Eprs	1.2657	1	1.68251	1.11939
Slc7a5	1.2656	1	0.439146	0.137124
Rpl3	1.26324	1	4.32882	3.21836
Rnf149	1.26211	1	6.3102	4.79206
Map3k1	1.26206	1	0.774186	0.405783
Fcgr1	1.26135	1	0.429259	0.133114
Cd48	1.26131	1	1.51252	0.99199
Slc6a8	1.26122	1	0.749977	0.38753
Pim1	1.26015	1	5.16693	3.89381
Tarm1	1.25921	1	0.740615	0.382304
Nars	1.25818	1	1.71516	1.15801
Stx4a	1.25684	1	1.35295	0.872119
Ifit3	1.25595	1	0.290778	0.0277301
BC005537	1.25541	1	3.33277	2.45128
Gla	1.25536	1	2.13546	1.49766
Lrrc8d	1.25519	1	1.14532	0.709166
Rasa3	1.25514	1	0.697505	0.352446
Tnrc6a	1.25512	1	1.13926	0.704431
Ctnnb1	1.25476	1	13.493	10.5504
Por	1.25219	1	0.773516	0.416328
Rasa4	1.25162	1	0.436073	0.14737
Ifi211	1.24994	1	0.387058	0.109698
Pf4	1.24856	1	1.34166	0.875492
Aig1	1.2485	1	2.02023	1.41909
Hnrnph2	1.24793	1	1.11923	0.698192
Slc11a1	1.24791	1	0.794915	0.438336
Snx27	1.24623	1	1.49227	0.99985
Galc	1.24535	1	0.648515	0.323738
Luc7l3	1.24453	1	2.04167	1.44403
Clec4d	1.2439	1	0.693321	0.361297
Oas1a	1.24261	1	0.520039	0.223266
Xpot	1.24206	1	0.597111	0.285859
Prkar1b	1.24153	1	0.342156	0.0810469
Sema4d	1.24127	1	0.471074	0.185134
Idua	1.24054	1	0.401723	0.129933
Eif2ak2	1.23966	1	0.740568	0.404072
Rpl10a	1.23927	0.572682	3.06344	2.27889
Eif3f	1.23703	1	2.48242	1.81514
Dgkz	1.23673	1	0.759336	0.422565
Lyst	1.23671	1	0.513927	0.224161
Naa15	1.23591	1	1.32589	0.881922
Rps8	1.23532	0.000961858	27.2505	21.869
Washc5	1.23528	1	1.30647	0.867168
Atp6v1g1	1.23513	1	3.45978	2.61079
Cln8	1.23456	1	1.00067	0.620553
Tab2	1.23441	1	1.34301	0.898084
Rap1b	1.23408	1	5.11899	3.95835
Bcl2l1	1.23347	1	0.797931	0.457626
Kdm7a	1.23278	1	0.935769	0.57025
Tctex1d2	1.23217	1	0.896169	0.53888
Rps14	1.23075	0.469481	10.4216	8.2802
Csnk1a1	1.23033	0.330698	2.6539	1.96985
Dhrs3	1.22919	1	4.06268	3.1187
Psmb6	1.22903	1	1.64105	1.14889
Eya3	1.22881	1	0.649559	0.342407
Fam204a	1.22842	1	0.56971	0.277826
Klf6	1.22681	1	3.94923	3.03422
Npc1	1.22654	1	3.98907	3.0676
Stag2	1.22637	1	1.22756	0.816388
Luc7l	1.22624	1	0.876422	0.530226
Tcof1	1.22605	1	1.05653	0.677367
Rpl8	1.2259	0.101125	5.55908	4.35042
Rell1	1.22497	1	0.546128	0.262175
Clcn5	1.22412	1	0.74365	0.424412
S1pr1	1.22404	1	0.28497	0.0497802
Lgals8	1.22371	1	1.00987	0.642439
Slc38a7	1.22365	1	0.881224	0.537388
Ifi209	1.22338	1	0.301991	0.0642527
Flcn	1.22308	1	1.11189	0.726703
Cipc	1.2228	1	0.47625	0.207272
Cab39	1.2226	1	1.38287	0.949022
Azin1	1.22159	1	1.23215	0.827249
Zdhhc18	1.22107	1	0.552579	0.271485
Ptpra	1.22091	1	1.46037	1.01519
Smg1	1.22091	1	1.17817	0.784051
Npm3	1.22085	1	0.781835	0.459502
Tprkb	1.21978	1	0.677658	0.375373
Zfr	1.21905	1	1.032	0.666874
Lims1	1.2188	1	1.79715	1.295
Alcam	1.21847	1	1.15754	0.770693
Rpl18a	1.21783	1	4.41633	3.44753
Il2rg	1.2174	1	1.44102	1.00512
Oasl1	1.21721	1	0.335916	0.09752
Tmem106a	1.21564	1	1.80597	1.30822
Pdpn	1.21529	1	1.3345	0.920938
Ncoa3	1.21478	1	0.672304	0.376633
Fam76a	1.21467	1	0.883269	0.550431
Snx8	1.21419	1	0.612648	0.328166
Tnfrsf13b	1.21412	1	0.419519	0.16918
Jak2	1.21411	1	0.89249	0.558742
Rps3	1.21391	1	11.9991	9.7085
Wasf2	1.2132	1	1.21684	0.827261
Acp2	1.21271	1	1.68444	1.21359
Adam8	1.21252	1	3.57272	2.77126
Prrc2c	1.21231	1	2.06368	1.52714
Rpl34	1.21231	1	10.8599	8.78291
Ly9	1.21226	1	0.873533	0.545491
Stk4	1.21164	1	1.36779	0.954201
Cnot6	1.20917	1	1.04891	0.69447
Ctsh	1.20907	1	2.56748	1.95061
Pecam1	1.20872	1	0.266215	0.0475672
Hnrnpf	1.208	1	4.08455	3.20906
AC149090.1	1.20775	1	1.11157	0.748358
Cxcl9	1.20744	1	0.237009	0.024489
St8sia4	1.20686	1	0.854718	0.536817
Naa50	1.20646	1	2.13014	1.59449
Bcl2	1.20502	1	0.27463	0.0577659
Rpl24	1.20409	1	7.06587	5.69874
Tiam1	1.20401	1	0.339692	0.112689
Fubp1	1.20382	1	1.07037	0.719834
Necap1	1.20285	1	0.796357	0.493413
Cblb	1.2026	1	0.800647	0.497295
Cebpg	1.20258	1	1.87037	1.38685
Rab11fip5	1.20257	1	0.69089	0.406068
Snx2	1.20234	1	1.25193	0.872954
Eif5	1.20228	1	3.37755	2.64105
Spred1	1.20212	1	0.621082	0.348514
Aff1	1.20211	1	0.59229	0.324576
Itga6	1.20158	1	0.261432	0.04981
Enpp1	1.20155	1	0.757011	0.462283
Irf7	1.20146	1	0.410546	0.174025
Pnisr	1.20108	1	1.24926	0.872705
Zc3hav1	1.20091	1	0.865995	0.553821
Kmt2d	1.20055	1	0.865893	0.554197
Slc26a11	1.20025	1	0.303549	0.0860671
Socs1	1.20005	1	0.39652	0.163714
Hspd1	1.20002	1	2.47543	1.89615
Vmp1	1.2	1	3.81744	3.01452
Gga2	1.19972	1	0.802301	0.502269
Akap7	1.19963	1	0.577317	0.314839
Rpl23	1.19961	1	15.3894	12.6623
Tmem104	1.19956	1	0.525046	0.271338
B4galt5	1.19941	1	1.1552	0.796877
Igkc	1.19927	1	0.271222	0.0599962
Rhoa	1.19927	1	7.16392	5.80741
Rpl6	1.19905	1	14.0319	11.5366
Plk2	1.19901	1	0.432043	0.194351
Kif3a	1.19895	1	0.562012	0.302816
Hnrnpm	1.19769	1	1.56919	1.14512
Rnf130	1.19706	1	2.39564	1.83666
Nfkbia	1.19694	1	1.32029	0.938512
Coro1c	1.19677	1	2.42349	1.8606
Kif5b	1.19634	1	2.06672	1.56342

## Sheet: H2-Ab N_Cd11c N_SigF N (RM.Gp1)
[Genes]	fold_change(MNP/H2-Ab Neg _ Cd11c Neg _ SiglecF Neg vs MNP)	q-value(MNP/H2-Ab Neg _ Cd11c Neg _ SiglecF Neg vs MNP)	MNP/H2-Ab Neg _ Cd11c Neg _ SiglecF Neg	MNP
Gpnmb	3.73458	1.3721e-13	44.8077	11.2658
Ccl8	3.39783	1.3721e-13	10.8999	2.50219
Apoe	3.25134	1.3721e-13	26.1293	7.34404
Ly6e	2.80127	1.3721e-13	4.478	0.955546
Fabp5	2.5608	1.3721e-13	31.6546	11.7517
Ccl2	2.43627	1.3721e-13	2.65513	0.500293
Ccl7	2.42818	3.17733e-06	2.36898	0.387446
Cd93	2.35032	1.3721e-13	4.81631	1.47469
C3ar1	2.15566	1.3721e-13	4.33065	1.47286
Syngr1	2.1126	1.3721e-13	2.0763	0.456168
Rilpl2	2.11141	1.3721e-13	4.33322	1.52591
Maf	2.08647	1.03587e-10	1.90684	0.393187
Itgam	2.03749	1.3721e-13	3.48644	1.20194
Rgl1	2.00616	1.3721e-13	3.76641	1.37589
Plpp3	1.95996	1.3721e-13	2.10187	0.582622
Ms4a7	1.95001	1.3721e-13	3.7881	1.45542
Gstm1	1.94467	1.3721e-13	5.12569	2.14999
Hpse	1.93193	1.3721e-13	1.99243	0.54893
Anpep	1.93087	1.3721e-13	12.96	6.22991
Ahnak	1.92141	1.3721e-13	11.4273	5.46778
Scpep1	1.91632	1.3721e-13	5.97346	2.63899
Emp1	1.90812	1.3721e-13	2.54517	0.857941
Pdgfa	1.89976	1.3721e-13	1.94803	0.55179
Il7r	1.86303	1.3721e-13	4.79382	2.1099
Ctsl	1.85652	1.3721e-13	23.2149	12.0432
Hal	1.84223	1.3721e-13	4.90488	2.20528
Lhfpl2	1.83555	1.3721e-13	4.97036	2.25263
Ctsd	1.81926	1.3721e-13	34.4388	18.4797
Plxna1	1.79507	1.3721e-13	4.23449	1.91604
Ctsb	1.78125	1.3721e-13	94.743	52.7506
Fnip2	1.75281	1.3721e-13	2.83687	1.18899
Ms4a6c	1.75069	1.3721e-13	2.48058	0.988119
Cd63	1.74236	1.3721e-13	20.3872	11.2749
Osbpl8	1.7375	1.3721e-13	2.28426	0.890216
Arg1	1.73065	2.59577e-09	16.932	9.36146
Ifitm3	1.72174	1.3721e-13	1.42867	0.410586
Lgals1	1.71473	1.3721e-13	14.243	7.88946
S100a6	1.7121	1.3721e-13	6.37357	3.30675
Hexa	1.70782	1.3721e-13	12.7873	7.07304
Mafb	1.70221	1.828e-11	2.87542	1.2767
Clec4d	1.70082	7.00735e-10	1.31533	0.361297
Ago2	1.68732	1.3721e-13	2.01363	0.786047
Myo5a	1.68385	1.3721e-13	3.80734	1.85497
Sqstm1	1.65782	2.42454e-08	5.91538	3.17138
Fth1	1.64335	1.3721e-13	95.7509	57.874
Fcgr2b	1.62988	1.3721e-13	11.8815	6.90331
Slc11a1	1.62535	1.3721e-13	1.3378	0.438336
Igf2r	1.6152	1.3721e-13	1.72451	0.686793
Cyb5r1	1.60906	1.3721e-13	1.39459	0.488198
Kmt5a	1.59792	1.3721e-13	4.55189	2.47445
Emilin2	1.58888	1.3721e-13	2.99452	1.51405
Ndrg1	1.58873	1.3721e-13	0.881652	0.184378
Ly9	1.58295	1.3721e-13	1.44643	0.545491
Prdx6	1.57506	1.3721e-13	1.82306	0.792346
Cxcr4	1.55897	1.3721e-13	1.5027	0.605354
Sgk1	1.55578	1.3721e-13	6.4876	3.81278
Arg2	1.55369	1.3721e-13	1.85349	0.836583
Zfp36l1	1.55157	6.45895e-10	1.68346	0.729521
Ckap4	1.55015	1.3721e-13	1.69677	0.739688
Plxnb2	1.54842	1.3721e-13	1.04718	0.322111
Aldh2	1.54426	1.3721e-13	2.72257	1.41058
Aig1	1.54194	1.3721e-13	2.73009	1.41909
Cdkn1a	1.54162	1.3721e-13	2.01417	0.955198
Atp6v1c1	1.53951	1.3721e-13	3.74478	2.082
Atf5	1.53715	1.3721e-13	1.54646	0.656612
Il10rb	1.53338	1.3721e-13	2.24335	1.11517
Slfn5	1.52786	1.3721e-13	1.84245	0.860404
Ahnak2	1.52688	1.3721e-13	2.58126	1.34548
Gla	1.51957	1.3721e-13	2.79537	1.49766
Apobec1	1.51227	0.000194345	2.09379	1.04579
Atp2b1	1.50687	1.3721e-13	4.83365	2.87137
Slc6a8	1.50209	1.3721e-13	1.0842	0.38753
Prnp	1.48677	1.3721e-13	1.03262	0.367137
Slc29a3	1.48442	1.3721e-13	1.52694	0.702308
Qk	1.48102	1.3721e-13	2.60524	1.43429
Atf1	1.4758	7.27818e-05	1.32226	0.573562
F13a1	1.46808	0.00111796	0.694421	0.154175
Grn	1.46583	1.3721e-13	18.2612	12.1401
Pcyt1a	1.46292	1.3721e-13	2.16199	1.16143
Map4k4	1.45398	1.89954e-07	1.22993	0.533675
Sgpl1	1.45207	1.3721e-13	3.88589	2.36477
Lat2	1.44497	4.75429e-06	1.38062	0.647523
Slc3a2	1.44303	1.3721e-13	3.38532	2.03896
Nfic	1.44219	1.90642e-05	1.74731	0.904949
Nsa2	1.44173	1.3721e-13	3.61861	2.20353
Tmem26	1.4416	0.00106671	0.845441	0.280134
Amdhd2	1.44156	4.78328e-10	1.69738	0.87116
Litaf	1.44017	1.3721e-13	6.12585	3.94791
Itgb7	1.43974	2.85427e-06	0.602409	0.112989
Fnip1	1.43628	1.3721e-13	1.49912	0.739993
Ctss	1.4359	1.21867e-11	148.167	102.884
Ecm1	1.43094	2.47944e-06	1.09981	0.467441
Sdcbp	1.4285	1.3721e-13	9.89235	6.62502
Gtpbp2	1.4281	6.09335e-11	1.34926	0.645029
Atp6v1a	1.42706	1.3721e-13	7.81859	5.17954
Ptafr	1.42283	7.73855e-10	2.59044	1.52344
Slc7a8	1.41674	0.000450276	1.50719	0.769693
Flvcr1	1.4125	3.04667e-12	1.09591	0.483828
Trem2	1.4089	1.12727e-09	6.828	4.55611
Glipr1	1.40843	1.69029e-08	1.87481	1.04115
Rbpj	1.40698	3.11979e-09	1.96202	1.10524
Cd109	1.4044	5.581e-05	0.556551	0.108339
Bhlhe41	1.40218	6.05594e-06	1.82686	1.01604
Tgif1	1.40128	1.3721e-13	1.53671	0.810281
Timp2	1.4009	0.0826394	5.98023	3.98268
Eps8	1.39561	7.41853e-07	2.26944	1.34265
Npc2	1.39276	1.3721e-13	12.4308	8.64331
Atf4	1.3893	7.83909e-08	2.43397	1.47173
Cstb	1.38794	5.09419e-07	21.5821	15.2702
Dhrs3	1.38793	2.74201e-11	4.71645	3.1187
Cd68	1.38302	1.3721e-13	24.0304	17.0984
Plxnc1	1.38268	8.53983e-09	1.59304	0.87537
Hexb	1.3804	2.32497e-05	4.33976	2.86826
Tmem65	1.3799	3.96068e-11	0.927134	0.39658
Knop1	1.3767	1.34663e-08	1.19703	0.595862
Ddit3	1.37583	0.000995593	0.740034	0.264714
Alcam	1.37557	3.60422e-08	1.43571	0.770693
Cd53	1.37447	1.3721e-13	7.8761	5.45782
Gas2l3	1.37376	1.11469e-07	1.19649	0.598884
Reep3	1.37341	2.07783e-09	4.4345	2.95695
Creg1	1.3711	0.000539051	8.89838	6.21932
Ctnnb1	1.3678	1.3721e-13	14.7986	10.5504
Cd37	1.3677	1.3721e-13	0.979134	0.447053
Rps27	1.36703	1.3721e-13	18.9575	13.5992
Lamp1	1.36428	1.3721e-13	16.6641	11.9475
Soat1	1.36054	1.3721e-13	7.42631	5.19338
Zeb2	1.35951	2.69021e-09	3.91697	2.61674
Metrnl	1.35865	1.74002e-07	2.15798	1.32436
Mthfd2	1.35774	8.75664e-05	1.11502	0.557748
Col4a3bp	1.35751	8.74395e-10	1.89929	1.13574
Mctp1	1.35379	5.90075e-05	0.699847	0.255617
Cadm1	1.3517	0.0279666	0.921845	0.421798
Snx27	1.35157	5.8122e-07	1.70295	0.99985
Rapgef6	1.34724	0.00830235	0.755609	0.303114
Tns3	1.3471	0.00160151	0.81561	0.347788
Mpp1	1.34688	1.95609e-07	2.34533	1.48376
Kif3a	1.34546	0.0504118	0.752884	0.302816
Tpp1	1.33875	1.3721e-13	6.04273	4.26069
Cebpa	1.33614	1.6452e-10	4.40135	3.04252
Cmtm7	1.33473	1.8408e-08	1.11899	0.587581
Cd300a	1.33116	6.56948e-07	1.45924	0.847434
Eif3c	1.33107	2.10153e-07	2.82062	1.87035
Mef2a	1.32843	0.00016455	1.40577	0.810985
Nampt	1.32804	1.13275e-08	2.12244	1.35116
Vat1	1.32589	4.57001e-10	5.19777	3.67443
Tent5c	1.32501	0.151854	0.855734	0.400545
Dhrs9	1.3234	0.00064618	0.817662	0.373481
Kmt2a	1.32284	0.135109	1.0951	0.583788
Ankrd12	1.32225	0.00229373	1.2676	0.71495
Ahcyl1	1.32207	0.000463433	1.62885	0.988433
Zmiz1	1.32158	1.04501e-09	2.1332	1.37079
Tnfsf12	1.32091	1.79102e-07	2.86747	1.92787
Bax	1.31825	1.64696e-05	2.26998	1.48055
Rab7	1.31806	1.3721e-13	7.77427	5.65694
Por	1.31757	2.48881e-05	0.86611	0.416328
Cbl	1.31469	0.0004497	3.06659	2.09319
Fam129b	1.31338	9.55261e-06	3.40111	2.35098
Lyst	1.31332	0.000143584	0.607721	0.224161
Jun	1.30915	0.00139354	2.7933	1.89753
Ifnar2	1.30904	6.33316e-05	0.62265	0.239573
Ipo5	1.30699	1.36223e-07	0.963587	0.502378
C77080	1.30647	1.47186e-05	0.606569	0.229704
Sec14l1	1.30242	0.00521714	1.29315	0.760692
Sestd1	1.30205	3.72843e-07	0.715448	0.317502
Aars	1.30134	0.0111946	0.878473	0.443486
Bri3	1.29876	3.14417e-08	2.20822	1.47022
Tpt1	1.29856	1.3721e-13	37.3838	28.5588
Ttyh3	1.2985	3.79159e-08	1.33912	0.8014
Cox6a2	1.29837	0.0827512	0.426208	0.0984632
Vegfb	1.29554	2.33631e-05	0.856806	0.433226
Eef1a1	1.29465	1.3721e-13	58.8357	45.2177
Slamf7	1.294	0.22529	0.505521	0.163461
Psmd8	1.29389	4.25878e-05	1.73547	1.11414
Man1a	1.29303	0.0419473	1.43946	0.886617
Fam20c	1.29127	0.00284022	1.96939	1.29959
Kras	1.29075	0.00353185	0.924184	0.490744
Npc1	1.28975	1.6279e-07	4.2462	3.0676
Cblb	1.28968	0.00294377	0.931029	0.497295
Furin	1.28921	0.332665	1.85394	1.21372
Tax1bp1	1.28854	4.12322e-05	3.74488	2.68238
Rap2b	1.28609	8.09158e-06	2.29194	1.55965
Slc38a2	1.28533	0.00816287	0.764761	0.372997
Sars	1.28358	0.077867	1.54326	0.981382
Plek	1.28288	0.415016	3.3245	2.37092
Atp6v1g1	1.27861	4.88311e-06	3.61679	2.61079
Grina	1.2783	7.37256e-07	2.24395	1.5377
Gna13	1.27817	0.00013377	3.02328	2.14768
Tcn2	1.27709	6.82342e-06	1.13079	0.668471
Esd	1.27497	0.00429792	3.78309	2.75153
Ifrd1	1.27229	0.013627	1.14037	0.682303
Cd300lf	1.26972	5.31812e-05	2.74517	1.9496
Vmp1	1.26832	1.31525e-06	4.09169	3.01452
Slc38a7	1.26744	0.000161666	0.948547	0.537388
Rps3a1	1.26703	1.3721e-13	12.1741	9.39763
Gaa	1.26662	2.78529e-05	1.05437	0.621925
Pdpn	1.2646	0.119013	1.42921	0.920938
Plekhm1	1.26458	4.48782e-05	1.14035	0.692536
St8sia4	1.26338	0.000676777	0.94159	0.536817
P2ry1	1.26124	0.00311046	0.59722	0.266387
Eprs	1.2585	0.136213	1.66725	1.11939
Rpl4	1.25842	1.1316e-06	10.32	7.99535
Hspa9	1.25807	0.5068	1.67551	1.12667
Ap3s1	1.25791	0.0168085	1.42178	0.925242
Ftl1	1.25783	3.80834e-10	116.19	92.1684
Sh3glb1	1.2576	1.65955e-06	6.18246	4.71124
Ifngr2	1.25745	9.98596e-05	1.85516	1.27059
Raph1	1.25619	0.798243	0.712403	0.363177
Klf6	1.25467	0.00431101	4.06161	3.03422
Sdc4	1.25312	0.407368	0.784425	0.423984
Glmp	1.25234	1.41732e-06	1.99179	1.38897
Rpl5	1.25166	6.61128e-09	13.2495	10.3845
S1pr2	1.25055	0.601676	0.670052	0.33545
Cipc	1.24968	0.052351	0.508701	0.207272
Arl8a	1.24873	1.77826e-06	1.32541	0.862223
Cln3	1.24752	4.86119e-05	1.12232	0.701228
Galc	1.24645	0.0160878	0.64998	0.323738
Gpr183	1.24613	0.126956	0.450037	0.163629
Rps27rt	1.24607	0.00013471	3.43111	2.55607
Gnpda1	1.24593	0.144645	1.21143	0.774928
Snx12	1.24479	2.8234e-05	1.03916	0.63816
St6gal1	1.24405	0.839945	0.574939	0.265974
Psap	1.24344	5.78868e-11	182.49	146.567
Snhg6	1.24308	0.527849	0.681876	0.352996
Snx5	1.24199	1.56033e-05	5.26387	4.04342
Pogk	1.23924	0.000420139	0.451032	0.170903
Mafg	1.2383	0.393104	0.994878	0.61098
Rai14	1.23772	0.00309046	0.492993	0.20625
Card19	1.23505	1.742e-05	0.984386	0.606731
Stag1	1.23465	0.00862087	0.802469	0.459904
Prrc2c	1.23268	0.00244762	2.11515	1.52714
Naa50	1.23243	0.2293	2.19752	1.59449
Rps19	1.23233	2.94309e-09	6.6794	5.23162
Rere	1.22873	0.0078004	0.44163	0.173266
Cux1	1.22645	0.0136935	0.88897	0.540192
Cd48	1.2259	0.00264955	1.44197	0.99199
Ncor1	1.22283	0.00349442	1.56068	1.09407
Mdfic	1.22035	0.0269796	1.07873	0.703392
4933434E20Rik	1.22031	0.0357475	1.08308	0.707013
Msn	1.21959	1.84369e-07	6.48578	5.13795
Csf3r	1.21914	0.110503	0.416747	0.162084
Rps12	1.21902	1.76707e-10	22.4956	18.2742
Cpne2	1.21867	0.0153613	0.491292	0.223702
Cln8	1.21862	0.0230292	0.974842	0.620553
Tst	1.21852	0.0727523	0.323771	0.0863777
Dpp7	1.21819	0.124082	1.16752	0.779288
P2rx4	1.21671	0.0470104	1.28795	0.880442
Rell1	1.21496	0.380098	0.533489	0.262175
Oit3	1.21353	0.106816	0.415248	0.166221
Pura	1.21195	0.0151677	0.923241	0.586904
Rps23	1.20777	3.21729e-09	9.80551	7.94668
Rpl23	1.20707	0.000387862	15.4914	12.6623
Stom	1.2047	0.202593	1.51696	1.08928
Tln1	1.20321	0.00390367	3.08055	2.39139
Vamp4	1.20303	0.0173704	1.5778	1.14276
Sirt2	1.20258	0.0735154	1.66726	1.21796
Pim1	1.20228	0.550013	4.88371	3.89381
R3hdm2	1.2022	0.180086	1.13799	0.778407
Ctsa	1.2015	8.34435e-06	11.3444	9.27416
Rsrp1	1.2012	0.0115394	4.23043	3.35435
Mfsd1	1.20064	0.0114439	2.33908	1.7811
Ftl1-ps1	1.19832	3.92585e-05	18.208	15.0291
AB124611	1.19803	0.160065	0.549059	0.293005
Trib3	1.19777	0.390363	0.275397	0.0648091
S1pr1	1.19576	0.285924	0.255281	0.0497802
Rps8	1.19462	9.00231e-08	26.3198	21.869
Gm42418	1.19389	0.23307	13.9092	11.4879
Rpl17	1.18371	2.74529e-05	14.4964	12.0914
Cast	1.18192	0.736992	3.05931	2.43452
Rps14	1.17945	0.00192517	9.94553	8.2802
Calm2	1.17684	0.253578	5.25776	4.31741
Rpl21	1.17541	0.0720418	3.98958	3.24496
Fam120a	1.17449	0.0574343	4.01004	3.2657
Npm1	1.17241	0.689963	8.32825	6.9565
Dek	1.17235	3.95065e-05	2.43086	1.92648
Rpl23a	1.17169	0.0107105	6.93739	5.77431
Rpl34	1.16954	0.014292	10.4415	8.78291
Rpl18a	1.16933	0.741927	4.20065	3.44753
Rpl31	1.16433	0.0990957	9.06506	7.64448
Rpl8	1.16335	0.00880286	5.22439	4.35042
Rps6	1.16303	0.0462439	8.73207	7.36783
Rps24	1.16246	3.14528e-06	17.5503	14.9578
Rps16	1.16229	0.000381547	12.787	10.862
Rpl12	1.15831	0.096078	5.86414	4.926
H3f3b	1.15637	0.0608099	6.43664	5.43104
Rpl35a	1.14599	0.295693	5.94845	5.0633
Lgals3	1.13171	0.0785209	67.1235	59.195
Rps3	1.13068	0.139377	11.1079	9.7085
Rps28	1.12452	0.0374663	19.6515	17.3647

## Sheet: H2-Ab N_Cd11c P_SigF N (RM.Gp2)
[Genes]	fold_change(MNP/H2-Ab Neg _ Cd11c Pos _ SiglecF Neg vs MNP)	q-value(MNP/H2-Ab Neg _ Cd11c Pos _ SiglecF Neg vs MNP)	MNP/H2-Ab Neg _ Cd11c Pos _ SiglecF Neg	MNP
Ctsl	2.39423	1.3721e-13	30.2284	12.0432
Arg1	2.33238	1.3721e-13	23.1669	9.36146
Saa3	2.27684	1.06573e-08	4.13689	1.25615
Mfge8	2.25677	3.43208e-08	4.52123	1.44652
Gpnmb	2.20082	1.3721e-13	25.9949	11.2658
Ccl5	2.10907	6.70268e-11	5.92133	2.2817
Cd36	2.02682	1.3721e-13	15.3442	7.06398
Wfdc17	2.02124	1.3721e-13	15.7751	7.29939
Apoe	1.89767	1.3721e-13	14.8342	7.34404
Igf1	1.83323	1.3721e-13	9.45494	4.70302
Cd63	1.80995	1.3721e-13	21.2169	11.2749
Timp1	1.80734	1.3721e-13	3.64004	1.56733
Ms4a7	1.79705	1.3721e-13	3.41252	1.45542
CD11c-New:N418|Itgax|AMM2101|pAbO (Ab) (Ab) (Ab)	1.79355	1.3721e-13	6.83386	3.36779
Rbp4	1.76324	0.00108805	1.4562	0.393001
Spp1	1.75921	1.22476e-08	34.6973	19.2917
Ccl8	1.74443	1.3721e-13	5.10933	2.50219
Pdpn	1.7248	1.3721e-13	2.31323	0.920938
Mmp19	1.72069	1.3721e-13	11.8762	6.48317
S100a6	1.71207	1.3721e-13	6.37346	3.30675
C3ar1	1.70594	1.3721e-13	3.21854	1.47286
Adam8	1.68882	1.3721e-13	5.36899	2.77126
Atp1a3	1.65801	1.3721e-13	4.4551	2.29015
Itgam	1.65505	1.3721e-13	2.64433	1.20194
Fstl1	1.63551	1.63911e-09	1.34342	0.432839
Il7r	1.62367	1.3721e-13	4.04945	2.1099
Trem2	1.62033	1.3721e-13	8.00272	4.55611
Retnla	1.61567	0.0482528	14.7818	8.76796
Anpep	1.60446	1.3721e-13	10.6001	6.22991
Pla2g2d	1.60094	1.3721e-13	1.24991	0.405372
Rnf128	1.59514	1.3721e-13	2.41161	1.13875
C1qc	1.55613	0.000192179	1.77477	0.783123
Ctsb	1.55167	1.3721e-13	82.4035	52.7506
Lgals3	1.53614	1.3721e-13	91.4683	59.195
Ctss	1.53395	1.3721e-13	158.352	102.884
Car2	1.52734	0.110609	1.10413	0.377643
Srgn	1.52612	1.3721e-13	10.1794	6.32537
Cxcl16	1.49989	1.3721e-13	2.27799	1.18549
Mmp12	1.49904	4.30079e-05	54.9339	36.313
Ankrd55	1.49557	1.3721e-13	1.71933	0.81826
Ccl9	1.48823	6.09335e-11	25.6497	16.907
Cadm1	1.48431	1.3721e-13	1.11038	0.421798
C1qb	1.48355	0.00156451	1.24316	0.51202
Scpep1	1.48317	1.3721e-13	4.39726	2.63899
Inhba	1.47497	0.0398283	2.86605	1.6211
Npc2	1.47422	1.3721e-13	13.2164	8.64331
Src	1.47332	1.3721e-13	1.29018	0.554432
Rhob	1.47135	1.3721e-13	4.54638	2.76959
Ch25h	1.46318	4.26534e-11	7.43012	4.7615
Cst3	1.45555	1.3721e-13	20.8651	14.0219
Npy	1.45092	1.47232e-05	0.849924	0.274998
Prkcb	1.44977	1.3721e-13	1.08305	0.436811
Atp6v0a1	1.44694	1.3721e-13	4.28575	2.65305
Esd	1.44679	1.3721e-13	4.42767	2.75153
Igf2r	1.44131	1.3721e-13	1.43118	0.686793
Ckap4	1.43567	1.3721e-13	1.49762	0.739688
Slc11a1	1.43407	1.3721e-13	1.06268	0.438336
Plpp3	1.43192	1.3721e-13	1.26619	0.582622
Hal	1.42288	1.3721e-13	3.56074	2.20528
Lrpap1	1.42138	1.3721e-13	1.73553	0.924553
Ftl1-ps1	1.41129	1.3721e-13	21.6216	15.0291
Cd200	1.41018	1.3721e-13	2.44563	1.4434
Rilpl2	1.39889	1.3721e-13	2.53346	1.52591
Clmp	1.39828	1.79845e-08	0.954028	0.397456
Fabp5	1.39053	1.3721e-13	16.7317	11.7517
C1qa	1.38847	0.354494	0.974539	0.4221
Msr1	1.38448	1.3721e-13	3.67299	2.37526
Lat2	1.38231	1.3721e-13	1.27738	0.647523
Anxa1	1.38061	1.3721e-13	16.4548	11.6428
Pla2g7	1.3759	1.3721e-13	2.96807	1.88398
Jun	1.3747	1.3721e-13	2.98322	1.89753
Hexb	1.37205	1.3721e-13	4.30744	2.86826
Pdgfa	1.37124	1.3721e-13	1.12787	0.55179
Fam129b	1.36592	1.3721e-13	3.57719	2.35098
Il11ra1	1.3558	1.3721e-13	2.51032	1.58911
Cd93	1.35409	1.3721e-13	2.35096	1.47469
Dhrs9	1.35257	1.3721e-13	0.857733	0.373481
Fam20c	1.34937	1.3721e-13	2.10299	1.29959
CD14|Cd14|AMM2070|pAbO (Ab) (Ab) (Ab)	1.34896	0.0217932	1.32184	0.721204
Ftl1	1.34887	1.3721e-13	124.672	92.1684
Ahnak2	1.34879	1.3721e-13	2.16356	1.34548
AA467197	1.34835	0.521855	3.90261	2.63602
Prnp	1.34835	1.3721e-13	0.843376	0.367137
Il10rb	1.33876	1.3721e-13	1.8317	1.11517
Hpse	1.33468	1.3721e-13	1.06732	0.54893
Slc36a2	1.33027	1.3721e-13	0.570125	0.180307
Mafb	1.33015	1.3721e-13	2.02836	1.2767
Creg1	1.32716	1.3721e-13	8.58116	6.21932
Gstm1	1.32114	1.3721e-13	3.16156	2.14999
Lgals1	1.32055	1.3721e-13	10.739	7.88946
Lgals3bp	1.31799	1.3721e-13	3.40844	2.34482
Gpc1	1.31765	1.3721e-13	0.526309	0.158353
Rgl1	1.31416	1.3721e-13	2.1223	1.37589
Fgl2	1.31167	1.3721e-13	0.878208	0.431919
Rgs1	1.3115	0.00305309	0.749036	0.333615
Slc7a11	1.31124	4.60048e-09	1.12156	0.617981
Gla	1.3072	1.3721e-13	2.26493	1.49766
Prdx1	1.30703	0.000202377	13.2031	9.8667
Rab7	1.30564	1.3721e-13	7.69154	5.65694
Slc3a2	1.30521	1.3721e-13	2.96649	2.03896
H2-D1	1.30498	1.3721e-13	75.5791	57.6824
Tceal9	1.30253	0.047989	1.66754	1.04797
Tubb2a	1.3013	1.3721e-13	0.879808	0.444557
Tmem26	1.30004	1.3721e-13	0.664226	0.280134
Ifi202b	1.29898	1.3721e-13	1.31724	0.783891
Cd300lb	1.29877	1.3721e-13	1.18057	0.678953
Syngr1	1.29758	1.3721e-13	0.889493	0.456168
Bcap31	1.29549	1.3721e-13	4.71209	3.40922
Gas7	1.29392	1.3721e-13	0.671652	0.291927
Ly9	1.29389	1.3721e-13	0.999698	0.545491
Sdc4	1.29311	1.3721e-13	0.841371	0.423984
Slc7a8	1.29186	1.3721e-13	1.2862	0.769693
Rab7b	1.29175	1.3721e-13	1.48221	0.921587
St8sia4	1.29139	1.3721e-13	0.984628	0.536817
E330009J07Rik	1.29133	1.3721e-13	0.714954	0.328048
Arg2	1.2898	1.3721e-13	1.36882	0.836583
Ltbp3	1.28916	1.3721e-13	0.624796	0.26035
Slc27a1	1.28585	1.3721e-13	0.971829	0.533487
Cd68	1.28508	1.3721e-13	22.2579	17.0984
Tspan3	1.28418	1.3721e-13	0.844248	0.436133
Gng11	1.28364	1.3721e-13	0.49473	0.164447
Ahnak	1.28205	1.3721e-13	7.29204	5.46778
Neat1	1.27953	1.3721e-13	6.59539	4.93607
Lgmn	1.27909	1.3721e-13	7.09476	5.32851
Kcnn4	1.27679	1.3721e-13	0.645376	0.28868
Lhfpl2	1.27657	1.3721e-13	3.15221	2.25263
Pmepa1	1.2736	1.3721e-13	0.790206	0.405627
Mmp14	1.27293	1.3721e-13	1.1168	0.662941
Emb	1.27093	1.3721e-13	1.84322	1.23712
Anxa6	1.26995	4.26534e-11	1.69853	1.12492
Cd52	1.2673	0.119951	21.9182	17.0843
Slc6a8	1.26719	1.3721e-13	0.758269	0.38753
Slc37a2	1.26671	1.3721e-13	1.15028	0.697533
Timp2	1.26474	9.87122e-10	5.30178	3.98268
Tmem37	1.26159	1.3721e-13	0.781499	0.412111
Sgk1	1.26156	1.3721e-13	5.07159	3.81278
Man1a	1.26048	1.3721e-13	1.37803	0.886617
Sh3bgrl3	1.25981	1.3721e-13	18.0017	14.0829
Anxa3	1.25948	1.3721e-13	2.02145	1.39896
Banp	1.25769	2.00339e-06	0.699331	0.351149
Mical2	1.25641	1.05659e-07	0.970171	0.56809
Cblb	1.25637	1.3721e-13	0.88116	0.497295
Ahcyl1	1.25457	1.3721e-13	1.49464	0.988433
Atp6v0d2	1.25323	1.3721e-13	25.6813	20.29
Cd53	1.25251	1.3721e-13	7.08851	5.45782
Cmtm7	1.25193	1.3721e-13	0.987539	0.587581
Atf3	1.25051	3.47047e-08	1.59946	1.07872
Cmtm6	1.25029	0.0078587	1.15767	0.725733
Ms4a6c	1.24734	3.88573e-08	1.47987	0.988119
Anxa4	1.24567	1.3721e-13	15.8573	12.5328
Psap	1.24539	1.3721e-13	182.777	146.567
Ecm1	1.24518	1.3721e-13	0.827228	0.467441
Marcks	1.24427	6.09335e-12	3.41185	2.54573
Aldh2	1.24354	1.3721e-13	1.99766	1.41058
Csf1	1.24066	2.43953e-05	1.8307	1.28161
Ly6e	1.23863	0.000138287	1.4222	0.955546
Ctsd	1.23784	3.77788e-10	23.1128	18.4797
Cndp2	1.23746	1.3721e-13	5.39337	4.16651
Fcgr2b	1.23544	1.3721e-13	8.76407	6.90331
Slfn5	1.23455	1.21867e-11	1.29676	0.860404
Emc1	1.23427	1.3721e-13	1.1682	0.756663
Ccl3	1.23383	0.049865	0.924576	0.559838
Sestd1	1.23332	1.3721e-13	0.624906	0.317502
Fth1	1.23238	3.0617e-06	71.5552	57.874
Cpne2	1.23155	1.3721e-13	0.507054	0.223702
Vcl	1.22942	1.98034e-10	0.589872	0.293191
Gng12	1.22797	1.3721e-13	1.68521	1.1867
Flrt2	1.22769	6.64175e-10	0.438051	0.171351
Cd37	1.22739	1.3721e-13	0.776094	0.447053
Cstb	1.22656	1.3721e-13	18.9563	15.2702
Vmp1	1.22473	1.3721e-13	3.9167	3.01452
Hmox1	1.22115	1.08874e-06	2.49212	1.8597
Basp1	1.22022	6.05524e-06	1.06603	0.693162
Zranb3	1.21964	3.45855e-06	0.428714	0.171426
B2m	1.21955	1.3721e-13	49.0875	40.0707
Hexa	1.21901	1.3721e-13	8.84115	7.07304
Ptpre	1.21839	3.46742e-06	4.64315	3.63165
Myo5a	1.21821	1.3721e-13	2.47794	1.85497
Atp6v1a	1.21701	1.3721e-13	6.52055	5.17954
Plin2	1.21669	4.34535e-06	4.70744	3.69094
H2-K1	1.21617	2.32513e-07	15.3228	12.4215
P2rx4	1.21559	1.3721e-13	1.28585	0.880442
Mertk	1.21541	3.06008e-08	1.34195	0.92688
Gm2a	1.21534	1.34054e-10	6.76009	5.3851
Capg	1.21472	1.3721e-13	7.12212	5.68639
Flvcr1	1.21469	1.3721e-13	0.802386	0.483828
Naglu	1.21313	1.3721e-13	1.64059	1.17668
Wfs1	1.21292	3.91802e-09	0.413521	0.165389
Ahcyl2	1.21233	1.3721e-13	0.734133	0.430413
Ptpra	1.21207	1.3721e-13	1.44255	1.01519
Dhrs3	1.21177	1.15774e-10	3.9909	3.1187
Plxnb2	1.21175	1.3721e-13	0.602068	0.322111
Ifitm2	1.21094	9.74936e-11	1.5968	1.14445
Tctex1d2	1.21015	3.16854e-10	0.862275	0.53888
Pstpip1	1.2097	1.3721e-13	0.374774	0.136457
AC149090.1	1.20914	3.25994e-10	1.11401	0.748358
Pkp2	1.20801	1.59329e-07	0.517748	0.256407
Card19	1.20769	1.3721e-13	0.940436	0.606731
B430306N03Rik	1.20735	1.3721e-13	0.446406	0.198003
Oit3	1.20677	1.3721e-13	0.407366	0.166221
Ifitm3	1.20657	6.71996e-05	0.701975	0.410586
Apbb2	1.20633	2.98574e-10	0.416667	0.174363
Tns3	1.20621	1.3721e-13	0.625717	0.347788
Galnt1	1.20608	3.04667e-12	1.61952	1.17192
Crtap	1.20568	1.3721e-13	1.03927	0.691378
Emp1	1.20516	4.57001e-11	1.23912	0.857941
Ncf4	1.20501	1.3721e-13	0.979485	0.642713
Hist1h2bc	1.20194	0.000342164	2.04948	1.53713
Mettl7a1	1.20161	1.3721e-13	0.399524	0.164705
Colec12	1.20157	1.26172e-05	1.59772	1.16194
Plxna1	1.20085	2.13267e-11	2.50173	1.91604
Grn	1.20024	1.3721e-13	14.7713	12.1401
Ctsz	1.19942	1.3721e-13	18.9811	15.6589
Fbxo32	1.19931	2.86925e-05	0.643373	0.370271
Lamp2	1.19905	1.3721e-13	6.71714	5.43602
Smim14	1.19706	1.3721e-13	1.45213	1.04846
Clec4d	1.19696	4.25617e-05	0.629416	0.361297
Irf7	1.19418	0.0697557	0.401998	0.174025
Lasp1	1.19366	3.55778e-07	2.81555	2.19651
Pcyt1a	1.19327	3.32087e-09	1.57917	1.16143
Sel1l3	1.19281	1.40878e-07	0.300905	0.0906261
Grina	1.19247	1.0054e-09	2.02613	1.5377
Osbpl8	1.19214	1.3721e-13	1.25341	0.890216
Slamf7	1.19132	2.05271e-06	0.386054	0.163461
Cd300a	1.19063	1.3721e-13	1.19961	0.847434
Rbpj	1.18999	5.1763e-09	1.50521	1.10524
Dhcr7	1.18905	0.466875	1.13489	0.795461
Hk3	1.18895	9.26189e-10	0.59192	0.338924
Apobec1	1.18808	8.22602e-11	1.43056	1.04579
Fyb	1.18763	4.65349e-08	0.772359	0.49235
Bhlhe41	1.18582	1.05179e-05	1.39066	1.01604
Mcf2l	1.18413	0.00013775	0.624769	0.372124
Man2b1	1.18318	7.39519e-08	4.00051	3.22634
Ms4a6d	1.18221	0.000142667	3.01583	2.39688
Ly86	1.1822	2.41563e-05	2.47953	1.94327
Tmeff1	1.18152	5.06662e-08	0.284641	0.0872786
Pld3	1.18073	1.55441e-08	10.2469	8.52537
Stra6l	1.17897	1.3721e-13	0.4434	0.224288
Glipr1	1.1786	2.92586e-05	1.40569	1.04115
Arhgap10	1.17844	1.43194e-10	0.83695	0.558804
Blvrb	1.17749	1.64261e-06	1.00491	0.702696
Cyba	1.17697	1.3721e-13	8.09608	6.72839
Gabarapl1	1.17697	3.76935e-07	1.01253	0.709925
Mndal	1.17347	4.41996e-07	1.11233	0.800064
Atp2b1	1.17328	1.45936e-08	3.54222	2.87137
Gpr183	1.17299	9.8895e-09	0.364923	0.163629
Tpp1	1.17289	1.3721e-13	5.17023	4.26069
Fabp7	1.17282	0.000101756	0.384691	0.180651
Ptafr	1.17274	2.66889e-09	1.95934	1.52344
Cd84	1.17216	1.3721e-13	5.50933	4.5533
Soat1	1.17099	1.3721e-13	6.25238	5.19338
Dlg3	1.17041	0.0011464	0.266516	0.0821158
Lilr4b	1.17012	3.79256e-07	4.87914	4.02438
Cpq	1.16946	1.3721e-13	0.293607	0.106153
Wsb2	1.16912	1.67567e-10	1.91404	1.4925
Pim1	1.16827	0.000307518	4.7173	3.89381
Fads1	1.16807	2.09611e-09	0.487182	0.273196
Sdc1	1.16645	2.76154e-05	0.2717	0.0902312
Olfml3	1.16587	0.000189902	0.307093	0.121129
P2ry1	1.16577	7.03782e-09	0.47631	0.266387
Atp6v1c1	1.16566	4.1648e-09	2.59256	2.082
Dnmt3a	1.16415	0.000791381	1.16281	0.857838
H2-T23	1.16328	1.07639e-06	1.49401	1.14396
Actn1	1.1629	0.000991928	4.12739	3.40913
Sdcbp	1.16276	1.3721e-13	7.86604	6.62502
Tapbp	1.1627	6.06977e-06	5.10669	4.25216
Rab31	1.16254	1.8698e-07	0.950177	0.677515
Slc29a3	1.16229	1.828e-11	0.978579	0.702308
Hs1bp3	1.16206	0.000235743	0.765219	0.519048
Tnfsf12	1.1619	5.9794e-08	2.40191	1.92787
Il6st	1.16179	0.000940861	2.66078	2.15099
Tcirg1	1.16141	2.06055e-06	3.10904	2.53798
Mfsd12	1.16137	2.45087e-07	1.48948	1.14358
2010111I01Rik	1.1612	9.68842e-10	0.762386	0.517731
Epas1	1.1584	0.00108455	0.496747	0.292086
Mindy1	1.1574	2.71002e-07	0.909034	0.649415
Cd14	1.15596	0.00730084	0.808229	0.564265
Ifi204	1.15564	0.00269686	0.672433	0.447197
Nucb1	1.1545	2.51655e-09	3.36163	2.77793
Itgb5	1.15346	1.75062e-08	0.917059	0.662013
Mef2c	1.15307	9.73403e-07	0.343962	0.165552
Itga5	1.15299	2.30881e-05	1.32134	1.01332
Chst11	1.15232	0.000131699	0.263504	0.0964897
Vwa5a	1.15183	1.08705e-06	1.28387	0.98281
C77080	1.15077	3.03144e-09	0.415111	0.229704
Rnf149	1.15066	0.000526809	5.6647	4.79206
Clec5a	1.15025	6.16715e-06	0.611484	0.400986
Rgcc	1.14946	0.123512	0.294296	0.126006
Hacd4	1.14882	0.0663769	1.62492	1.2849
Lta4h	1.14879	2.04767e-05	0.905344	0.658565
Chmp4b	1.14869	5.56323e-09	4.10246	3.44197
Stxbp3	1.14816	1.3874e-05	0.808388	0.57503
Plekhm1	1.14759	2.58395e-07	0.942337	0.692536
Akr1a1	1.14521	4.32628e-10	10.5575	9.09207
Rassf8	1.14499	5.11354e-08	0.395374	0.218673
Tes	1.14487	0.428192	1.04795	0.788811
1810058I24Rik	1.14466	1.23825e-06	2.07937	1.69021
Htr2b	1.14393	0.006	0.253681	0.0959411
Hdac9	1.14342	0.649613	0.480701	0.29498
Snx5	1.14275	3.63926e-06	4.76338	4.04342
Cd22	1.14267	8.44086e-05	2.64461	2.18957
Itgb2	1.14265	4.10261e-05	21.8509	18.9982
Knop1	1.14239	0.000498776	0.823093	0.595862
Prdx6	1.14199	2.92481e-08	1.04684	0.792346
Oasl2	1.14181	0.000256011	0.361661	0.192548
Atp6ap1	1.14154	2.73134e-08	3.76387	3.17319
AB124611	1.14139	4.89881e-07	0.47582	0.293005
Hk2	1.14037	0.000756833	0.825931	0.601171
Fggy	1.14028	0.567916	0.386547	0.215976
Kif1c	1.13998	1.0745e-05	1.39554	1.1014
Ergic3	1.1393	0.00193681	1.37409	1.08381
B4galt6	1.13855	2.32099e-07	0.314088	0.154178
Cers6	1.1384	0.00069406	0.880682	0.65204
Itgax	1.13814	0.0566847	21.4781	18.7498
Tceal8	1.13807	0.000160287	0.525696	0.340604
Dennd2a	1.13802	1.58811e-07	0.28279	0.127211
Fkbp1a	1.13787	0.000927386	3.28664	2.76725
Spred1	1.13734	0.000694086	0.533725	0.348514
Ap2m1	1.13732	4.025e-06	6.64704	5.72373
Lrp12	1.13641	0.000116465	1.62996	1.31427
Gna12	1.13559	1.53794e-06	0.609621	0.417428
Rai14	1.13502	1.97821e-08	0.369115	0.20625
Sgpl1	1.13456	1.97357e-07	2.81753	2.36477
Rftn1	1.1344	3.66053e-05	2.00942	1.65287
Tpra1	1.13391	0.156751	1.11689	0.866893
Cic	1.13335	0.0043221	1.13776	0.88624
Atp6ap2	1.13285	2.07528e-05	5.3872	4.63816
Ptgr1	1.13253	8.49137e-05	0.489371	0.315078
Tmed3	1.13142	0.00110396	2.43318	2.03439
Man2a1	1.13052	0.000418073	1.21379	0.958213
Ctsh	1.12981	0.153141	2.33362	1.95061
Tor3a	1.12975	0.024083	1.56764	1.27276
Aig1	1.12903	0.0291158	1.73124	1.41909
Litaf	1.12891	1.46847e-07	4.58573	3.94791
Glb1	1.12835	9.63106e-05	0.534724	0.360148
Fmnl2	1.12806	1.6774e-05	0.325545	0.175061
Psmd8	1.12734	5.4955e-05	1.38336	1.11414
Vsir	1.12718	0.00369131	1.24864	0.994919
Mctp1	1.12698	0.00171408	0.415049	0.255617
Uhrf1bp1l	1.12687	1.47045e-07	0.413227	0.254117
Ugdh	1.12667	0.000356512	0.73827	0.542833
Pdcd1lg2	1.12662	0.795693	1.07278	0.83983
Tgif1	1.12627	3.00165e-05	1.03886	0.810281
Vat1	1.12586	1.60138e-05	4.26275	3.67443
Sp100	1.12558	0.00436295	0.891006	0.680034
Hsd17b11	1.12549	0.000227372	2.11376	1.76658
Tent5c	1.12458	0.00361146	0.575031	0.400545
Actn4	1.124	5.7151e-06	3.03164	2.58688
Hif1a	1.12321	2.66377e-06	0.802688	0.604943
Hilpda	1.12318	0.215209	0.312576	0.168627
Tsc22d1	1.1229	0.0013611	0.493179	0.32975
Sdf4	1.12276	0.0286961	1.15147	0.916225
Atp6v0e	1.1225	1.13979e-05	7.32113	6.41302
Phf11b	1.12227	0.000579173	0.333532	0.188242
Tnfrsf26	1.12187	0.0380703	0.497365	0.33471
Nin	1.12147	0.000986433	0.842281	0.642738
Pdlim4	1.12115	1.41703e-05	0.248172	0.113296
P2rx7	1.12089	6.77406e-05	0.486358	0.326046
Pkdcc	1.12069	0.00806486	0.243373	0.109472
Bnip3l	1.12063	3.385e-05	4.00752	3.46847
S1pr2	1.12036	5.84964e-05	0.496184	0.33545
Myof	1.12017	6.4853e-05	6.41528	5.6198
Ggh	1.11967	0.000373965	0.75627	0.568562
Zeb2	1.11964	0.000732274	3.04946	2.61674
Hcst	1.11931	0.0265656	0.625819	0.452525
Atp6v1h	1.11888	0.0234046	1.50293	1.237
Tpm1	1.11832	0.000360248	0.377363	0.231634
Rwdd1	1.11822	0.616179	1.7049	1.41893
Ankrd40	1.11807	0.000693217	0.838025	0.643922
Alcam	1.11742	0.371831	0.978613	0.770693
Serinc1	1.11713	0.0314023	1.94539	1.63656
Tnfaip8	1.11696	0.00243991	0.973179	0.766559
Tcf4	1.11527	0.0082329	0.441489	0.292508
Vim	1.11495	0.0239022	47.5548	42.549
Galc	1.11438	5.75314e-05	0.475143	0.323738
Zfand5	1.11424	0.01448	1.73767	1.45698
Eif4g3	1.11387	0.0295385	1.67381	1.40046
Elk3	1.11354	0.000273951	0.655108	0.486351
Tmem104	1.11349	0.000944324	0.415621	0.271338
Pea15a	1.11306	0.136453	1.42973	1.18292
Hbegf	1.11249	0.256425	0.233473	0.108751
Slc2a1	1.11172	0.279143	0.397752	0.257287
Mthfs	1.11171	0.0393734	0.472871	0.32487
Slc36a1	1.11093	0.012725	0.821117	0.639268
Bcl2a1b	1.11024	0.00705817	0.914123	0.72406
Ctsa	1.11017	2.42749e-05	10.406	9.27416
Lamp1	1.11011	1.83775e-08	13.3732	11.9475
C9orf72	1.1094	0.00311692	0.451105	0.308008
Gnas	1.10927	0.000207841	10.7097	9.5562
Degs1	1.10746	0.0158357	1.70697	1.44431
Sh3kbp1	1.10679	0.0120553	1.62709	1.3736
Tm7sf3	1.10669	0.0346565	0.465679	0.324384
Necap1	1.10617	0.00018895	0.651972	0.493413
Map4k4	1.10607	1.44066e-05	0.69635	0.533675
Tmem165	1.10594	0.682722	1.58427	1.33671
Blnk	1.1055	0.106417	0.927092	0.743186
Gns	1.10538	0.00067078	4.31428	3.80766
Mgst1	1.10535	0.791406	6.13461	5.45464
Bin1	1.10532	0.00908662	0.535836	0.389497
Papss2	1.1049	0.000129158	0.244342	0.126208
Gusb	1.10487	0.0045456	2.98312	2.60504
Cmklr1	1.10353	9.73341e-05	0.317362	0.19377
Ndst1	1.10329	0.0040641	0.519061	0.376853
Lamc1	1.10306	0.000288951	0.270186	0.151515
Hnmt	1.10288	0.000619918	0.195303	0.0838049
Zdhhc18	1.10257	0.0527677	0.401904	0.271485
Gpr157	1.10252	0.022953	0.429853	0.296893
Cltc	1.10247	0.0248328	5.28892	4.70439
Lbh	1.10238	0.660801	0.433442	0.300321
Rrbp1	1.10223	0.0439756	5.12324	4.55531
Ppfibp2	1.10151	0.597066	0.249698	0.13453
Gpr65	1.1014	0.0121735	0.360991	0.235693
Pde8b	1.10137	0.000403821	0.214867	0.103049
Slc17a5	1.10089	0.125549	0.849663	0.680147
Tspan17	1.10009	0.0361301	0.341805	0.219722
Ptprj	1.09976	0.13814	1.21991	1.01854
Foxo3	1.09971	0.080983	0.422169	0.293225
Tmem50a	1.09926	0.194141	3.85823	3.41956
Cpeb4	1.09916	0.0318019	0.6557	0.506335
Pam	1.09795	0.0390967	0.313273	0.196109
Lamtor4	1.09751	0.170926	1.60074	1.36966
Grb2	1.09711	0.0605961	2.56114	2.24592
Pura	1.09706	0.0172087	0.740928	0.586904
Plekha1	1.09697	0.0475394	0.737692	0.584084
Fam198b	1.09682	0.0431626	0.175861	0.0720617
Dtx4	1.09678	0.303523	0.700714	0.550638
BC028528	1.09653	0.624572	0.300696	0.186197
Fchsd2	1.09651	0.0292745	0.259181	0.148356
Dennd1a	1.09631	0.294598	0.400775	0.277715
Tuba1c	1.09515	0.00318575	0.733156	0.582568
Cln8	1.09511	0.0187931	0.774687	0.620553
Anxa7	1.09453	0.126928	1.36863	1.16405
Rabac1	1.09427	0.353692	1.37729	1.17249
Il1r1	1.09359	0.63605	0.245142	0.138584
Tspan5	1.09347	0.0550823	0.784679	0.632122
Tiam1	1.09339	0.608446	0.216602	0.112689
Cd83	1.09294	0.2831	0.289113	0.179493
Ap3s1	1.09271	0.0333629	1.10372	0.925242
Cd38	1.09228	0.600199	0.201021	0.0995564
Sbk2	1.09144	0.154387	0.327809	0.216571
Ssbp1	1.09139	0.157864	1.0063	0.838301
Mocs2	1.09107	0.217248	0.810113	0.659026
Zfhx3	1.09094	0.519061	0.527097	0.399804
Ninj1	1.09059	0.016481	0.27006	0.164565
Itsn1	1.09049	0.519518	0.702731	0.561432
Rhou	1.08987	0.385283	0.163167	0.0672563
Akirin1	1.0884	0.137172	0.795594	0.649762
Tmem65	1.08798	0.157776	0.519448	0.39658
Chst14	1.0879	0.191629	0.345339	0.236634
Bcar3	1.08783	0.194225	0.735875	0.595719
Os9	1.08724	0.685903	1.95957	1.72208
Ank	1.08669	0.24947	0.272345	0.170849
Irf2bpl	1.08631	0.0947527	0.723824	0.586855
Bscl2	1.0852	0.0941815	0.617906	0.490876
Kcnk13	1.08511	0.0937267	0.179215	0.0867283
St6gal1	1.08413	0.00895704	0.372485	0.265974
Nedd4l	1.08196	0.0021176	0.197675	0.106948
Azin1	1.08186	0.0941499	0.976821	0.827249
Fzd7	1.08179	0.0290832	0.320234	0.220417
Eno2	1.08173	0.0750726	0.147496	0.0607965
Cacna1d	1.08148	0.0216929	0.162919	0.0753047
Cuedc2	1.08116	0.32332	0.571261	0.453311
Lpxn	1.08021	0.20726	0.537565	0.423395
Ece1	1.07806	0.313709	0.165051	0.0806922
Serpinb8	1.07678	0.283794	0.133805	0.0529581
Scly	1.07638	0.196456	0.389866	0.291235
Ndrg1	1.07629	0.0159828	0.274735	0.184378
Ipo5	1.07567	0.624343	0.616057	0.502378
Stxbp5	1.0751	0.127429	0.153535	0.0729518
Rcn1	1.07122	0.0812932	0.232305	0.150373
Smco4	1.0712	0.693558	0.13793	0.0622919
Gm49368	1.07063	0.505563	0.12859	0.0541365
Smpd1	1.06991	0.443249	0.366766	0.277458
Kif3a	1.06869	0.485579	0.392312	0.302816
Lacc1	1.06812	0.788846	0.170936	0.0962559
Peak1	1.06514	0.35836	0.126003	0.0571417
Clec2i	1.06367	0.670918	0.135458	0.0674962
Prkar1b	1.06361	0.350988	0.149817	0.0810469
Cxcr4	1.06182	0.796552	0.704604	0.605354

## Sheet: H2-Ab P_Cd11c P_SigF N (RM.Ch-)
[Genes]	fold_change(MNP/H2-Ab Hi _ Cd11c Pos _ SiglecF Neg vs MNP)	q-value(MNP/H2-Ab Hi _ Cd11c Pos _ SiglecF Neg vs MNP)	MNP/H2-Ab Hi _ Cd11c Pos _ SiglecF Neg	MNP
Retnla	13.554	1	131.395	8.76796
H2-Aa	7.96398	1.3721e-13	46.0486	4.90767
H2-Eb1	7.83621	1.3721e-13	29.7297	2.9215
H2-Ab1	7.43382	1.3721e-13	48.6819	5.68323
Cd74	6.17667	1.3721e-13	115.864	17.9202
Ccr2	5.07667	0.0845055	10.0947	1.18542
Mgl2	4.59574	1	7.30462	0.807024
I-A_I-E|H2-Ab_Ad_Aq_Ed_Ek|AMM2019|pAbO (Ab) (Ab) (Ab)	4.1305	7.64984e-05	7.03616	0.945568
H2-DMb1	4.09852	1.3721e-13	8.21414	1.24817
Ccl24	3.69424	6.91076e-05	5.6341	0.795796
Gm15056	3.55634	1	4.37575	0.511599		Change label of SigF to positive below to fit the labels to correct mistake
Nos2	3.28964	1	3.51174	0.371502
S100a6	3.04074	0.000423739	12.0957	3.30675		This one has no Apoe and therefore an AM
Fcrls	2.56323	1	2.1055	0.211558
Alox15	2.37527	1	1.61192	0.0996294		Restore SiglecF line and change labels to correct
Atp1a3	2.26172	0.000350412	6.4414	2.29015
Plxdc2	2.195	8.69841e-05	1.93508	0.337166
H2-DMb2	2.13291	1.45144e-08	2.10294	0.454792
Rnase2a	2.02301	0.252615	30.7437	14.6913
H2-M2	1.96105	1	2.41707	0.742467
Cd52	1.92352	0.00509945	33.7855	17.0843
Cxcl16	1.88441	0.00539265	3.11837	1.18549
Saa3	1.81434	1	3.09342	1.25615
Ephx1	1.78801	1	1.45506	0.373073
Emb	1.76371	0.304968	2.94563	1.23712
Tspan3	1.74314	8.97225e-05	1.50338	0.436133
Ciita	1.74248	0.000103517	1.01708	0.157591
Ccl9	1.71445	0.577396	29.7006	16.907
Fn1	1.71286	0.907439	40.1527	23.0257
Ly86	1.70341	0.516501	4.01359	1.94327
Clec4a1	1.70046	1	1.40185	0.412473
Pdcd1lg2	1.67883	1	2.08877	0.83983
Adam8	1.67571	0.0518954	5.31954	2.77126
H2-DMa	1.66965	0.400047	4.53433	2.31466
CD11c-New:N418|Itgax|AMM2101|pAbO (Ab) (Ab) (Ab)	1.66191	1	6.25886	3.36779
Abca1	1.66062	1	1.35558	0.418488
Mmp19	1.6576	1	11.4041	6.48317
Tiam1	1.653	0.485179	0.839273	0.112689
Arl4c	1.65025	1	1.47703	0.501004
Ccl5	1.64821	1	4.40893	2.2817
Zfp36l1	1.64448	0.0758099	1.84416	0.729521
Mmp12	1.60127	1	58.7483	36.313
Fggy	1.60022	1	0.945831	0.215976
Ptafr	1.59385	0.399471	3.022	1.52344
Hal	1.58576	1	4.08283	2.20528
Olfm1	1.57948	1	8.10964	4.76751
Marcks	1.57423	0.167241	4.58179	2.54573
Kctd12	1.57221	1	2.8931	1.47619
AA467197	1.56637	1	4.69533	2.63602
Plppr4	1.56377	1	0.619025	0.0353325
Igf1	1.55607	1	7.87429	4.70302
Srgn	1.55337	1	10.379	6.32537
S100a4	1.55294	1	0.716578	0.105373
Apoe	1.55184	1	11.9486	7.34404
Steap3	1.54735	1	1.97269	0.921143
Cst3	1.54636	0.0680135	22.2293	14.0219
Adam15	1.53756	0.336225	4.30167	2.44811
Gatm	1.52473	0.0822966	13.226	8.33014
Ocstamp	1.51315	1	0.972647	0.303673
Gas7	1.50868	0.00927147	0.949099	0.291927
Fcgr2b	1.50716	1	10.9116	6.90331
Rbpj	1.50441	1	2.16715	1.10524
Gpr35	1.50384	1	2.0467	1.02595
Unc93b1	1.4981	0.00207072	6.41079	3.94678
Ankrd55	1.48613	1	1.70217	0.81826
Src	1.48537	1	1.30891	0.554432
Mcf2l	1.47736	1	1.02711	0.372124
Pira2	1.47694	1	2.28527	1.22438
Cd36	1.46963	1	10.8511	7.06398
Klrb1a	1.46874	1	0.80534	0.229173
Fgl2	1.4638	1	1.09604	0.431919
Lilr4b	1.45101	1	6.29041	4.02438
Prkcb	1.45019	1	1.08365	0.436811
Il7r	1.44699	1	3.49998	2.1099
Zyx	1.44629	1	3.70586	2.25374
Trem2	1.43438	1	6.96959	4.55611
Cfh	1.42817	1	0.537208	0.0763458
Klf9	1.42348	1	1.52666	0.774991
Cmtm6	1.41604	1	1.44371	0.725733
F10	1.40917	1	4.4608	2.8752
Irf5	1.40917	0.933265	0.893458	0.343672
Gpr171	1.40892	1	0.481909	0.051806
Slamf8	1.40592	0.492716	0.679217	0.194389
Ccl17	1.40275	1	3.80511	2.42549
Ucp2	1.40146	0.573628	35.9141	25.3397
Tmem176b	1.40114	1	0.431235	0.0214823
Ifitm2	1.39628	1	1.99425	1.14445
Pla2g7	1.3912	1	3.01219	1.88398
Tuba1a	1.39013	1	1.06122	0.482752
Oxct1	1.38752	1	3.83914	2.48761
Tmem37	1.38557	1	0.956576	0.412111
Sub1	1.38498	1	2.29594	1.37978
Cdkn1a	1.38411	1	1.70621	0.955198
Tmem50a	1.3838	0.23684	5.1158	3.41956
Hist1h1c	1.38331	1	2.73898	1.70292
Lrrc25	1.38072	0.573648	0.604605	0.162155
Jun	1.37864	1	2.99463	1.89753
Egr2	1.37606	1	1.91122	1.11562
Scpep1	1.37559	0.746029	4.00577	2.63899
Sh3bgrl3	1.3747	1	19.7344	14.0829
Csf1r	1.37391	1	4.24851	2.82013
Cbfa2t3	1.37264	1	0.968087	0.433794
Ank	1.37072	1	0.604903	0.170849
Ecm1	1.36999	1	1.01039	0.467441
Pf4	1.36975	1	1.56895	0.875492
Pltp	1.36911	1	3.23468	2.09302
Kcnn4	1.36682	1	0.761398	0.28868
Ckap4	1.36679	1	1.3778	0.739688
Ly-6G|Ly6g|AMM2009|pAbO (Ab) (Ab) (Ab)	1.36659	1	2.07692	1.25153
Syngr2	1.36553	1	5.19335	3.5355
Clec4a2	1.36269	1	7.61612	5.3229
Slc7a11	1.36151	1	1.2029	0.617981
Rab7b	1.36085	1	1.61499	0.921587
Snx5	1.36033	1	5.86069	4.04342
Rgs10	1.35695	1	1.58852	0.907606
Ptpra	1.35665	1	1.73391	1.01519
Hmgxb4	1.35161	1	0.866518	0.38096
Pla2g2d	1.35135	1	0.899147	0.405372
Matk	1.34871	1	0.991948	0.476924
Daglb	1.34847	1	1.74024	1.03212
C1qb	1.34613	1	1.03538	0.51202
Sec11a	1.34328	1	1.65944	0.979807
C1qa	1.34114	1	0.907237	0.4221
Ccr5	1.33792	1	4.41456	3.04699
Aldh1a2	1.33392	1	0.729421	0.296492
Dcstamp	1.33385	1	0.977666	0.482673
Msl1	1.33307	1	1.91911	1.18976
Apobec1	1.32871	1	1.71826	1.04579
Bin1	1.32838	1	0.845786	0.389497
Psd3	1.32792	1	0.375861	0.036105
Pid1	1.32766	1	0.651228	0.243716
C3ar1	1.326	1	2.27902	1.47286
Cd81	1.32364	1	1.33646	0.765173
Nfe2l2	1.3216	1	2.73478	1.82596
Tep1	1.31976	1	1.85875	1.16611
Lgmn	1.31915	1	7.34828	5.32851
Cox7a2l	1.31834	1	4.22037	2.95982
Tmem176a	1.31802	1	0.335585	0.0133232
Gm2a	1.3179	1	7.41493	5.3851
Igf2r	1.31738	1	1.22215	0.686793
Mmp14	1.31713	1	1.1903	0.662941
Etv3	1.31557	1	0.980325	0.505299
Itgax	1.31303	1	24.9321	18.7498
Rcn2	1.31256	1	1.01958	0.538652
Kif1a	1.30881	1	0.504641	0.149625
Anpep	1.30824	1	8.45847	6.22991
Eps8	1.30487	1	2.05687	1.34265
Slamf7	1.29983	1	0.512301	0.163461
Gbp2b	1.29968	1	0.766098	0.358869
Mras	1.29949	1	0.42464	0.0963035
Card19	1.29925	1	1.08754	0.606731
Rgs2	1.2964	1	2.40102	1.62343
Cfp	1.2929	1	2.47629	1.68876
Vdr	1.29278	1	0.978626	0.530525
Gnai3	1.29181	1	2.09978	1.39956
Maml2	1.29135	1	0.708873	0.323327
Phf20	1.29131	1	0.765072	0.366887
Slc27a1	1.29115	1	0.979965	0.533487
Tubb2a	1.29038	1	0.864032	0.444557
Ltbp3	1.29021	1	0.626114	0.26035
Iqgap2	1.28967	1	0.519853	0.178481
Npc2	1.28733	1	11.4141	8.64331
Timp1	1.28715	1	2.30452	1.56733
Mxd4	1.28712	1	2.15893	1.45425
Hebp2	1.28474	1	0.582316	0.23162
Syn1	1.28328	1	1.12325	0.654546
Galnt1	1.28099	1	1.7822	1.17192
Ahcyl2	1.28089	1	0.832205	0.430413
Scd2	1.28068	1	2.00089	1.34321
Lbh	1.27932	1	0.663526	0.300321
P2ry6	1.2792	1	1.19228	0.713796
Shc1	1.27691	1	1.45484	0.922476
Ptpre	1.27672	1	4.91331	3.63165
Slc35f5	1.27285	1	0.729417	0.3587
Palld	1.27264	1	0.517037	0.192039
Mfhas1	1.27231	1	1.00207	0.573568
Tmem59	1.26982	1	3.98661	2.92703
Cd84	1.26978	1	6.05147	4.5533
Acvrl1	1.26882	1	0.835588	0.446683
Crip1	1.26209	1	24.0923	18.8815
Ncf4	1.26169	1	1.07259	0.642713
Ppp1r12a	1.26161	1	1.17676	0.725392
Cd200r3	1.26152	1	0.28093	0.0153859
Slc44a1	1.26145	1	0.377874	0.0922959
Etv1	1.26061	1	0.362723	0.0810046
Herpud1	1.26045	1	2.76107	1.98392
Pkp2	1.26039	1	0.58356	0.256407
Rhob	1.25985	1	3.7491	2.76959
Ctsh	1.25891	1	2.71455	1.95061
Tcf4	1.2577	1	0.625591	0.292508
Pea15a	1.25706	1	1.74408	1.18292
Msl2	1.25664	1	0.615211	0.285344
Ppp2r5c	1.25636	1	3.08686	2.25295
Pros1	1.25545	1	2.20412	1.55217
Elk3	1.25509	1	0.8655	0.486351
Rab3gap1	1.25251	1	0.784006	0.424347
Klf6	1.25136	1	4.04826	3.03422
Psap	1.25082	1	183.58	146.567
Ckb	1.25051	1	0.351605	0.0808474
Trappc4	1.25036	1	1.54036	1.0317
P2rx7	1.24975	1	0.657225	0.326046

## Sheet: H2Ab P_Cd11c P_SigF N (RM.Ch+) 
[Genes]	fold_change(MNP/H2-Ab Hi _ Cd11c Hi _ SiglecF -ve vs MNP)	q-value(MNP/H2-Ab Hi _ Cd11c Hi _ SiglecF -ve vs MNP)	MNP/MNP/H2-Ab Hi _ Cd11c Hi _ SiglecF -ve	MNP
I-A_I-E|H2-Ab_Ad_Aq_Ed_Ek|AMM2019|pAbO (Ab) (Ab) (Ab)	8.51845	0.0111904	15.5732	0.945568
Retnla	6.51902	1	62.6776	8.76796
H2-Aa	6.37118	0.00931235	36.6388	4.90767
H2-Ab1	5.82339	0.0034418	37.9191	5.68323
H2-Eb1	5.80108	0.000759965	21.7489	2.9215
Cd74	4.53202	0.0164251	84.7469	17.9202
Ccr2	3.37247	1	6.37027	1.18542
Apoe	3.30497	1	26.5768	7.34404
CD11c-New:N418|Itgax|AMM2101|pAbO (Ab) (Ab) (Ab)	3.27392	1	13.2998	3.36779
H2-DMb1	2.98568	0.00540004	5.71229	1.24817
Rbp4	2.45532	1	2.42026	0.393001
Timp1	2.40104	1	5.16426	1.56733
Atp1a3	2.14202	1	6.04758	2.29015
Cacnb3	2.11865	1	1.14152	0.010794
Fggy	2.11227	1	1.56847	0.215976
Marcks	2.02582	1	6.18301	2.54573
Traf1	2.00216	1	1.07437	0.0360669
Ccl22	1.97082	1	1.54441	0.291044
Etv3	1.94491	1	1.92767	0.505299
Cxcl16	1.93558	0.105135	3.23021	1.18549
Igf1	1.8569	1	9.58993	4.70302
S100a6	1.80552	1	6.77591	3.30675
AA467197	1.79283	1	5.51874	2.63602
Mmp19	1.77002	1	12.2454	6.48317
H2-M2	1.76766	1	2.08009	0.742467
Fgl2	1.75488	1	1.51284	0.431919
Ccl5	1.75099	1	4.74623	2.2817
Itgb8	1.72767	1	0.738632	0.00634295
H2-DMb2	1.70862	1	1.48569	0.454792
Pdcd1lg2	1.69496	1	2.11844	0.83983
Ccl24	1.68373	1	2.02363	0.795796
Tmem123	1.67243	1	2.82969	1.2899
Gas7	1.64878	1	1.13011	0.291927
Ifitm2	1.6483	1	2.5347	1.14445
Rel	1.6462	1	1.08676	0.267619
Lat2	1.63748	1	1.69778	0.647523
Slamf7	1.63355	1	0.900566	0.163461
Prkcb	1.63273	1	1.34592	0.436811
Aqp9	1.63209	1	1.36187	0.447145
Jun	1.62733	1	3.71524	1.89753
Vmp1	1.62154	1	5.5097	3.01452
Ciita	1.61898	0.202822	0.874121	0.157591
Cst3	1.60446	1	23.1021	14.0219
Mfge8	1.59294	1	2.89716	1.44652
Il4i1	1.58008	1	0.604335	0.0153521
Rnf19b	1.56161	1	2.35685	1.14961
Dhrs9	1.55517	1	1.136	0.373481
C3ar1	1.55399	1	2.8428	1.47286
Il7r	1.55236	1	3.82768	2.1099
Zfp36	1.52913	1	2.63747	1.37878
Rnase2a	1.52053	1	22.8591	14.6913
Clec4a1	1.51802	1	1.14417	0.412473
Mgl2	1.51793	1	1.74294	0.807024
Arl5a	1.51722	1	1.34689	0.546838
Hist1h1c	1.51515	1	3.09532	1.70292
Hfe	1.51089	1	1.47582	0.638648
Zmynd15	1.50164	1	0.579576	0.0519023
Matk	1.50039	1	1.21596	0.476924
Rgs1	1.49649	1	0.995737	0.333615
Anxa6	1.49178	1	2.1699	1.12492
Pmepa1	1.48612	1	1.08893	0.405627
Snhg12	1.47973	1	0.734194	0.17197
Csf1r	1.47925	1	4.65091	2.82013
Steap3	1.47119	1	1.82636	0.921143
Pla2g2d	1.47076	1	1.06696	0.405372
Arg2	1.46378	1	1.68836	0.836583
Nr4a3	1.46038	1	0.470038	0.00661564
Fn1	1.4595	1	34.0655	23.0257
Hal	1.44787	1	3.64083	2.20528
Cd52	1.44782	1	25.1827	17.0843
Tmem37	1.44289	1	1.03753	0.412111
Rpl31	1.44272	1	11.4716	7.64448
Anpep	1.44059	1	9.41535	6.22991
Phf21a	1.43562	1	0.640109	0.142436
Socs6	1.43539	1	0.905352	0.327408
Prnp	1.43182	1	0.9575	0.367137
Tpt1	1.42923	1	41.2461	28.5588
Gng11	1.42762	1	0.66239	0.164447
Arid4a	1.42744	1	1.33575	0.63632
Dusp1	1.42036	1	0.830226	0.288563
Samsn1	1.41962	1	1.53768	0.787576
Itga4	1.41953	1	1.19732	0.547915
Src	1.41363	1	1.19739	0.554432
Ly86	1.41351	1	3.16034	1.94327
Cd83	1.41262	1	0.666171	0.179493
Spop	1.4122	1	2.09563	1.19207
Ptpra	1.41175	1	1.84494	1.01519
Ankrd55	1.41151	1	1.5665	0.81826
Mir142hg	1.40893	1	0.617634	0.148126
Ckap4	1.4065	1	1.44688	0.739688
AC149090.1	1.40399	1	1.45468	0.748358
Banp	1.40336	1	0.896145	0.351149
Pnkd	1.39905	1	0.72133	0.23036
Ctss	1.39637	1	144.06	102.884
Tmed3	1.39584	1	3.23552	2.03439
Zbtb18	1.39253	1	0.835227	0.317911
Srgn	1.3753	1	9.0746	6.32537
Cd36	1.36601	1	10.0154	7.06398
Stxbp6	1.36504	1	0.390544	0.0186865
Plppr4	1.36458	1	0.412791	0.0353325
Cep83	1.3644	1	0.882026	0.379382
Arl4c	1.36266	1	1.04536	0.501004
Fcgr2b	1.36122	1	9.75814	6.90331
Fstl1	1.36073	1	0.949702	0.432839
Ell2	1.35939	1	0.944612	0.430509
Trafd1	1.3556	1	1.1386	0.577606
Tspan3	1.35543	1	0.946573	0.436133
Npc2	1.35336	1	12.0509	8.64331
Gatm	1.35233	1	11.6174	8.33014
Trem2	1.35228	1	6.5134	4.55611
Itgam	1.34872	1	1.9698	1.20194
Mmp14	1.34661	1	1.23934	0.662941
Gbp5	1.34474	1	0.40289	0.0432406
Ccdc50	1.34317	1	1.78613	1.0743
Fyco1	1.34167	1	0.657307	0.235258
H2-M3	1.34127	1	1.01675	0.50361
Ecm1	1.3388	1	0.964603	0.467441
Cox7a2l	1.33541	1	4.28799	2.95982
Atxn3	1.33301	1	0.993676	0.495617
Ier3	1.33226	1	0.557336	0.168948

## Sheet: H2-Ab P_Cd11c P_SigF P (AM.Apc)
[Genes]	fold_change(MNP/H2-Ab Hi _ Cd11c Pos _ SiglecF Pos vs MNP)	q-value(MNP/H2-Ab Hi _ Cd11c Pos _ SiglecF Pos vs MNP)	MNP/H2-Ab Hi _ Cd11c Pos _ SiglecF Pos	MNP
Cd74	3.53964	1.3721e-13	65.9709	17.9202
H2-Ab1	3.46682	1.3721e-13	22.1696	5.68323
H2-Aa	3.40245	1.3721e-13	19.1005	4.90767
H2-Eb1	3.19368	1.3721e-13	11.524	2.9215
Ccl17	3.09808	1.31771e-06	9.61245	2.42549
H2-DMb1	3.02199	1.3721e-13	5.79394	1.24817
Mgl2	2.4856	1.3721e-13	3.49154	0.807024
Rnase2a	1.96978	1.3721e-13	29.9084	14.6913
Fbp1	1.95027	1.3721e-13	8.9654	4.10974
Ccr2	1.8048	0.000315679	2.94426	1.18542
Retnla	1.77644	0.00193185	16.3522	8.76796
H2-DMb2	1.75545	1.3721e-13	1.55381	0.454792
Mmp12	1.72471	1.3721e-13	63.354	36.313
Ear2	1.69932	1.3721e-13	60.782	35.357
Ccl24	1.68839	1.26852e-06	2.03201	0.795796
Olfm1	1.6504	1.3721e-13	8.51872	4.76751
Flt1	1.58936	1.3721e-13	2.19753	1.01184
Hopx	1.58403	1.3721e-13	2.18052	1.00787
Dcstamp	1.5764	1.3721e-13	1.33728	0.482673
AA467197	1.56789	1.03587e-10	4.70087	2.63602
Clec4n	1.55734	1.3721e-13	6.57838	3.86623
Fcrls	1.54241	4.32628e-10	0.868713	0.211558
Cd52	1.54083	1.3721e-13	26.8648	17.0843
Ccdc80	1.53607	6.09335e-12	3.55677	1.96651
H2-DMa	1.49441	1.3721e-13	3.95347	2.31466
Syngr2	1.46741	1.3721e-13	5.65546	3.5355
Socs2	1.45017	1.3721e-13	2.69932	1.55096
Cfp	1.44849	1.3721e-13	2.89465	1.68876
Pld4	1.44328	1.3721e-13	2.37315	1.33715
Ccr5	1.44048	1.3721e-13	4.82961	3.04699
Plet1	1.44028	1.65099e-08	13.0158	8.73136
Lsp1	1.43565	4.11301e-10	4.55087	2.86645
Cbfa2t3	1.42172	1.3721e-13	1.03845	0.433794
Ctsk	1.41897	7.41608e-06	27.7667	19.2729
Syn1	1.41331	1.3721e-13	1.33838	0.654546
Adam15	1.40216	1.3721e-13	3.8348	2.44811
Zyx	1.40196	3.09542e-09	3.56161	2.25374
Gpr35	1.39207	1.3721e-13	1.82027	1.02595
Ephx1	1.38798	2.04127e-10	0.9058	0.373073
Atp1a3	1.38484	6.58082e-09	3.55634	2.29015
Lmo4	1.37856	1.52354e-06	6.59744	4.51112
Clec4a2	1.37149	1.3721e-13	7.67177	5.3229
Plau	1.36653	7.10533e-07	1.49392	0.825007
Prkcd	1.36031	1.3721e-13	9.99514	7.08282
Gm8113	1.3596	0.000724731	0.716017	0.262151
Hmgxb4	1.35145	4.02283e-08	0.866296	0.38096
Siglec-F|Siglecf|AMM2013|pAbO (Ab) (Ab) (Ab)	1.34737	0.000144375	13.1225	9.48155
Chil3	1.34692	1.3721e-13	595.463	441.836
Lilr4b	1.34662	1.48068e-08	5.76595	4.02438
Nrp2	1.34464	1.52334e-11	4.37897	3.00031
Gatm	1.34309	1.3721e-13	11.5313	8.33014
Pip5k1c	1.34082	1.3721e-13	4.50487	3.10561
Axl	1.33532	7.3699e-09	7.46992	5.343
Chn2	1.33326	1.76707e-10	0.514286	0.135779
Hist1h1c	1.33092	0.000179749	2.59736	1.70292
Pla2g7	1.32858	2.6319e-07	2.8316	1.88398
Sla	1.32676	2.37641e-10	4.70911	3.30305
Fam122b	1.3238	1.16986e-06	1.29334	0.732389
Ciita	1.32311	1.40147e-10	0.531614	0.157591
Mgll	1.32301	2.16966e-07	6.82975	4.91815
Vdr	1.32104	1.3721e-13	1.02189	0.530525
Hebp2	1.32002	2.04127e-10	0.625758	0.23162
Txnip	1.31793	3.16245e-09	5.09076	3.62147
Cd81	1.31664	9.14429e-08	1.32409	0.765173
Hr	1.3162	6.55035e-09	1.32922	0.76965
Pdcd1lg2	1.3161	1.29179e-09	1.4214	0.83983
Aldh1a2	1.31064	3.04667e-11	0.69923	0.296492
Slamf9	1.30512	4.9088e-08	2.85449	1.95337
Jund	1.30086	4.99655e-10	5.4417	3.95188
Actg1	1.29995	1.3721e-13	53.5399	40.9553
Ms4a8a	1.29857	6.14206e-07	6.02336	4.40854
Ccl9	1.2946	1.24505e-06	22.1824	16.907
Igfbp6	1.29304	0.0122135	0.929862	0.492498
Ly86	1.29066	2.49827e-10	2.79877	1.94327
Kctd12	1.28745	9.16056e-07	2.18797	1.47619
Ptms	1.28518	1.3721e-13	11.8232	8.97774
Stac2	1.28004	5.81915e-10	1.55423	0.995439
Fn1	1.27483	8.34283e-07	29.6287	23.0257
Cd2	1.27122	2.08481e-07	3.45029	2.5008
Naaa	1.26711	2.00343e-06	9.15474	7.01412
Higd2a	1.26113	1.2595e-08	2.44368	1.73063
Pltp	1.25975	0.000142616	2.89644	2.09302
Crip1	1.25808	1.77563e-06	24.0126	18.8815
Irf4	1.25783	2.66773e-05	1.15415	0.712595
Fcgrt	1.25548	8.37957e-08	3.07672	2.24714
Mtpn	1.24812	0.254614	9.03356	7.03894
Bcam	1.24607	1.09403e-05	0.771269	0.42148
Itm2c	1.24606	2.28168e-07	4.45395	3.37695
Unc93b1	1.24577	2.25454e-08	5.16255	3.94678
Marcks	1.24515	0.000263879	3.41497	2.54573
Pik3cd	1.23915	2.57509e-05	1.97858	1.40372
Cracr2b	1.23896	2.09977e-08	0.940066	0.565878
Dusp5	1.23687	0.000518039	1.43516	0.968798
Atp6v0a2	1.23667	4.73453e-05	1.2668	0.832979
Hist1h2bc	1.23579	0.0366259	2.13535	1.53713
Clec4b1	1.23523	5.53404e-07	0.893106	0.532588
Gfra2	1.23465	0.000257692	0.46345	0.185314
Dpysl2	1.23362	0.000354015	1.34122	0.897842
Vhl	1.23254	1.34145e-08	0.811713	0.469904
Tmsb4x	1.23226	1.99256e-06	128.791	104.328
Pfkp	1.2314	0.000408658	1.31081	0.87658
Mcub	1.23113	2.36178e-07	1.06582	0.677981
Ppt1	1.23101	0.00266706	2.52875	1.86655
Kynu	1.23085	3.85965e-06	0.856234	0.508088
Plxdc2	1.22915	3.55942e-06	0.643573	0.337166
Daglb	1.22384	6.19694e-08	1.48699	1.03212
Pianp	1.22367	0.000105527	3.51521	2.68989
Pira2	1.22313	0.0217462	1.7207	1.22438
Palld	1.223	1.6832e-06	0.457869	0.192039
Lilra5	1.22006	4.52321e-07	2.42364	1.80613
Klf9	1.21967	6.41517e-06	1.16491	0.774991
Sat1	1.21931	0.0032862	10.255	8.23062
Siglecf	1.2186	3.8687e-07	1.23124	0.830994
Steap3	1.21807	2.14134e-05	1.34009	0.921143
H2-K1	1.21805	5.32408e-05	15.3481	12.4215
Cyth4	1.21646	6.76113e-06	3.86792	3.00172
Ccni	1.21135	4.48416e-05	3.25603	2.51346
Slc9a3r2	1.20854	0.00733675	1.06841	0.711496
Mpp6	1.20664	0.00447403	1.64475	1.19182
Tgfbr1	1.20572	0.532451	2.0267	1.51027
Dok2	1.20366	6.78365e-05	1.20268	0.829991
Cdh1	1.20164	0.0993591	1.74011	1.28031
Gdi2	1.20164	8.71385e-06	4.51988	3.59363
Itgax	1.19887	0.000172081	22.6773	18.7498
Fnbp1	1.19845	2.41017e-05	1.42238	1.02126
Clec4a3	1.19802	0.000615426	7.28666	5.91697
Tarm1	1.1979	0.0355358	0.655856	0.382304
Entpd1	1.19703	2.50382e-07	0.714278	0.432113
Guk1	1.19691	7.0878e-05	0.935532	0.617106
Cbln1	1.19652	0.0155569	0.513226	0.264693
Eid1	1.19451	0.0024733	1.34882	0.966342
Orai1	1.19386	0.00511327	1.38377	0.99669
Sema4a	1.19291	7.61743e-05	1.21034	0.852897
mt-Co1	1.19286	3.86007e-05	555.116	465.205
Icam1	1.19265	5.49498e-05	1.12777	0.784068
Psmb8	1.19236	0.000886996	2.27297	1.74494
Ccng1	1.19201	0.383511	1.92198	1.45132
Fcgr3	1.192	9.85937e-06	11.1383	9.1832
Btg1	1.19185	0.000844213	3.06075	2.4071
Nav1	1.18949	0.000414916	0.758931	0.478726
Cnn2	1.18781	0.168538	0.633653	0.375351
Ccr1	1.18654	0.0516583	2.21444	1.70908
Cox7a2l	1.18541	0.000130088	3.69402	2.95982
mt-Co2	1.18456	0.000443515	296.513	250.159
AI504432	1.18327	0.0633151	2.48025	1.94122
Ccl6	1.18317	0.137187	90.003	75.9147
Uqcrh	1.18268	5.74348e-05	5.70436	4.66879
Ncf1	1.18122	0.00614671	4.29396	3.48179
Myo1e	1.18036	0.325566	2.33434	1.82485
Pgk1	1.1795	0.00497569	4.07292	3.30091
P2ry14	1.17702	0.00618421	1.37938	1.02154
Asap1	1.17636	0.0138064	1.1582	0.834654
Lpin1	1.17626	0.000631788	1.02698	0.723232
Creb5	1.17542	0.177713	1.20999	0.880164
Smc4	1.17457	0.000170131	2.78586	2.2232
Tns1	1.17413	0.00339065	2.03899	1.58829
Sec61b	1.17358	0.00496284	4.71318	3.86815
Trf	1.17339	0.323163	5.5172	4.55415
Nfam1	1.17333	0.00406676	2.80871	2.24606
Pros1	1.17255	0.0349638	1.99254	1.55217
Bhlhe40	1.17246	0.0145862	2.8539	2.28703
Cish	1.17195	0.0783353	1.03994	0.74064
Matk	1.1716	0.000649499	0.730367	0.476924
Nfix	1.17138	0.00122046	1.28404	0.949875
Irf2	1.17077	0.0351568	2.15027	1.69078
Ids	1.16926	0.00800412	1.08634	0.784325
Tep1	1.1689	0.0149034	1.53195	1.16611
Pdlim1	1.16869	0.0193835	2.55628	2.04296
Itgal	1.16864	0.00336826	1.62027	1.24216
Bcl2a1d	1.16839	0.427553	1.68201	1.29547
mt-Co3	1.16731	0.0703074	126.06	107.849
Etv3	1.16711	0.00732523	0.756843	0.505299
Adam8	1.1666	0.0486182	3.39957	2.77126
Zfp217	1.16641	0.0116537	1.01573	0.728148
Klra2	1.16274	0.00889027	0.916074	0.647895
Ass1	1.1621	0.0107565	1.05808	0.770999
Arrb1	1.16098	0.0126882	0.927178	0.659954
Sptbn1	1.15807	0.0224538	2.57012	2.08282
mt-Nd4	1.15771	0.00465986	162.503	140.229
Selplg	1.15696	0.00176393	3.04444	2.49575
H2afj	1.15577	0.0193029	1.54412	1.20124
Zfp385a	1.15479	0.0114672	1.33627	1.02311
Gda	1.1546	0.578842	4.24932	3.54645
Tmem173	1.15371	4.93972e-06	0.751007	0.517719
Sh3bgrl3	1.1529	0.0175819	16.389	14.0829
Smap2	1.15281	0.437738	3.5128	2.91461
Aes	1.15207	0.0327652	4.28457	3.58701
Mxd4	1.15199	0.0511113	1.82726	1.45425
Ucp3	1.15091	0.0188704	0.441384	0.252382
Ptgs1	1.14955	0.306342	1.05275	0.78569
Lnpep	1.14919	0.181145	1.49109	1.16769
Shtn1	1.14822	0.023694	2.64969	2.17857
Cbr3	1.14742	0.00243193	0.74978	0.524974
Rem1	1.1467	0.027549	0.447569	0.262375
Sulf2	1.14596	0.358167	2.91029	2.41223
Samhd1	1.14547	0.40364	5.65828	4.81269
Xbp1	1.14231	0.260948	3.33206	2.79236
mt-Atp6	1.14158	0.241473	190.628	166.862
Batf3	1.14082	0.0587775	0.619598	0.419677
Mbnl1	1.13948	0.772245	3.67861	3.10593
Ppp2r5c	1.1394	0.278153	2.70641	2.25295
Ptprc	1.139	0.0469103	4.26778	3.62492
Pgap2	1.13899	0.0167415	1.70688	1.37655
Zfp608	1.13809	0.0171677	0.626629	0.429265
Atox1	1.13723	0.53736	2.51755	2.09307
P2ry6	1.13689	0.621139	0.948402	0.713796
Tbxas1	1.13551	0.00660792	0.891547	0.665817
0610012G03Rik	1.13534	0.448044	2.42976	2.0209
Slc25a4	1.13518	0.619778	2.02605	1.66569
Cox6c	1.13471	0.0922245	7.22475	6.2483
Bak1	1.13398	0.852503	1.62349	1.31352
Cox8a	1.13375	0.0095252	7.69739	6.67134
Pla2g16	1.13261	0.224577	0.780405	0.571945
Rab35	1.13179	0.201381	0.975076	0.745084
mt-Cytb	1.1303	0.304289	203.01	179.493
Limk1	1.12999	0.271224	0.39856	0.237679
Gpi1	1.12959	0.419616	2.85558	2.41324
Slc9a4	1.12873	0.253789	0.900506	0.683751
Csf2ra	1.12817	0.0130907	10.374	9.08175
Mkl1	1.12792	0.409894	0.389138	0.231589
Galnt7	1.12738	0.725161	1.2073	0.957904
Ier3ip1	1.12683	0.145545	1.09113	0.855765
Srgn	1.1267	0.015322	7.25348	6.32537
Pfdn5	1.12605	0.780523	2.36519	1.98849
Gbp3	1.12504	0.0993242	0.304134	0.159193
Vopp1	1.12491	0.707982	0.518952	0.350285
Jup	1.12471	0.583615	0.508522	0.341249
Cotl1	1.12467	0.679155	4.94476	4.28577
Prune2	1.12449	0.24567	1.19173	0.949091
Cttn	1.12325	0.0574186	0.319613	0.174818
Otulinl	1.12324	0.165947	0.84191	0.639818
Rps9	1.1232	0.00372973	20.7921	18.4019
Fam20b	1.12062	0.297181	0.929243	0.721585
Ccdc12	1.11973	0.0387315	0.776772	0.586792
Gpx1	1.11973	0.434965	16.4155	14.5533
Arf3	1.11965	0.692705	2.39646	2.03351
Klrb1a	1.11856	0.652166	0.374902	0.229173
Cdk2ap2	1.11818	0.2584	2.87133	2.46218
Ramp1	1.11787	0.0593249	0.798146	0.608545
Ncf2	1.11741	0.237929	2.93793	2.52416
H2-M3	1.11632	0.519547	0.678515	0.50361
Eef2	1.11617	0.101784	6.40265	5.6322
Nipsnap2	1.11205	0.53813	0.768603	0.590395
Unc119	1.10999	0.508921	0.805919	0.626969
Tmem154	1.10926	0.44963	0.954924	0.762367
Fam49a	1.1087	0.369814	0.32496	0.195053
Akna	1.1073	0.509428	0.320521	0.192555
Synpo	1.10383	0.54359	0.152034	0.0436723
Trim46	1.10279	0.516905	0.283688	0.164035
Pde4dip	1.10002	0.711911	0.537577	0.397769
Rnpepl1	1.09851	0.704748	0.631187	0.484902
Itpr1	1.09764	0.837854	0.236058	0.126108
Hsp90ab1	1.0929	0.449595	17.5406	15.9646
Rras	1.08491	0.886367	0.482584	0.366547
Perp	1.08388	0.267684	0.81721	0.676578

## Sheet: H2-Ab N_Cd11c P_SiglecF P (AM)
[Genes]	fold_change(MNP/H2-Ab Neg _ Cd11c Pos _ SiglecF Pos vs MNP)	q-value(MNP/H2-Ab Neg _ Cd11c Pos _ SiglecF Pos vs MNP)	MNP/H2-Ab Neg _ Cd11c Pos _ SiglecF Pos	MNP
Car4	1.61403	1.3721e-13	9.52698	5.52218
Fpr2	1.58152	1.3721e-13	7.13519	4.14389
Plet1	1.53049	1.3721e-13	13.8938	8.73136
Ear1	1.50788	1.3721e-13	4.78989	2.83975
Wfdc21	1.43712	1.3721e-13	3.2136	1.93197
Ms4a8a	1.42882	1.3721e-13	6.72781	4.40854
Lpl	1.41141	1.3721e-13	39.6018	27.7668
Ccnd2	1.40829	1.3721e-13	2.57895	1.54134
Ear2	1.38636	1.3721e-13	49.4039	35.357
Mt2	1.37479	6.04604e-06	4.26147	2.82711
Mcemp1	1.37116	1.3721e-13	4.00271	2.64852
Lilra5	1.36051	1.3721e-13	2.81775	1.80613
Fbp1	1.36021	1.3721e-13	5.95032	4.10974
Axl	1.36003	1.3721e-13	7.62669	5.343
Cytip	1.34175	1.3721e-13	2.09376	1.30577
Il18	1.33718	1.3721e-13	1.81921	1.10833
Siglec-F|Siglecf|AMM2013|pAbO (Ab) (Ab) (Ab)	1.33623	1.3721e-13	13.0058	9.48155
Fpr1	1.33241	1.3721e-13	1.30568	0.73046
Net1	1.33216	1.3721e-13	1.92001	1.19193
Cd2	1.32699	1.3721e-13	3.64552	2.5008
Krt79	1.32091	1.3721e-13	1.35671	0.784159
Pilra	1.30892	1.3721e-13	1.90652	1.22055
Abcg1	1.30124	1.3721e-13	8.93763	6.63705
Il1b	1.29982	1.3721e-13	2.39403	1.61116
Mt1	1.29811	1.3721e-13	6.60301	4.85696
Gm5150	1.29553	1.3721e-13	1.95978	1.28461
Lsp1	1.29334	1.3721e-13	4.00063	2.86645
Lmo4	1.2868	1.3721e-13	6.09169	4.51112
H2afz	1.28087	1.3721e-13	7.57082	5.69138
Fcgrt	1.27892	1.3721e-13	3.15283	2.24714
Clec4n	1.27791	1.3721e-13	5.21861	3.86623
Adipor2	1.27693	1.3721e-13	4.54011	3.33861
Krt19	1.26545	1.3721e-13	0.897124	0.499174
Naaa	1.25912	1.3721e-13	9.09073	7.01412
Tmsb4x	1.25753	1.3721e-13	131.453	104.328
Hmgb2	1.25265	0.000350134	1.82485	1.2551
Dusp5	1.25255	1.3721e-13	1.46601	0.968798
Ltc4s	1.25136	1.3721e-13	1.11868	0.693103
Slamf9	1.24893	1.3721e-13	2.68856	1.95337
Alox5	1.24843	1.3721e-13	1.08603	0.67092
Rassf4	1.24143	1.3721e-13	3.45598	2.58939
Perp	1.24062	1.3721e-13	1.08	0.676578
C3	1.23864	1.3721e-13	3.06571	2.28238
Ly75	1.23653	1.3721e-13	2.24279	1.6225
Cdc42ep3	1.23417	1.3721e-13	1.24966	0.822804
Sla	1.23416	1.3721e-13	4.31065	3.30305
Tcf7l2	1.2337	1.3721e-13	3.12101	2.34038
Dbi	1.23304	1.3721e-13	8.34508	6.57887
Cd164	1.23055	1.3721e-13	6.03031	4.71314
Smc4	1.22792	1.3721e-13	2.95784	2.2232
Slpi	1.22751	6.09335e-12	6.78651	5.34335
Cdk2ap2	1.2271	1.3721e-13	3.24844	2.46218
Mgst3	1.22405	1.3721e-13	1.46432	1.01324
Ctsc	1.22222	1.3721e-13	8.28952	6.6005
Ccdc80	1.22082	1.3721e-13	2.62159	1.96651
Atp5g3	1.22056	1.3721e-13	10.5844	8.49108
Reep5	1.21854	1.3721e-13	7.33032	5.83631
Pld4	1.21743	1.3721e-13	1.84531	1.33715
Trf	1.21647	1.3721e-13	5.75642	4.55415
Cd302	1.21638	1.3721e-13	3.22646	2.47463
Sort1	1.21571	1.3721e-13	4.00016	3.11294
Cib2	1.21374	1.3721e-13	1.28843	0.885439
Ptpn12	1.21343	1.3721e-13	2.23475	1.6658
Cd44	1.21188	1.3721e-13	10.8912	8.8122
Mpeg1	1.21173	1.3721e-13	17.2363	14.0498
Pnpla8	1.21035	1.3721e-13	1.9282	1.4193
Kcnn3	1.20981	1.3721e-13	0.808199	0.494619
Ccnd3	1.20958	1.3721e-13	1.21187	0.828629
Mgll	1.20835	1.3721e-13	6.1512	4.91815
F11r	1.20828	1.3721e-13	0.839882	0.522726
Itgal	1.20787	1.3721e-13	1.70825	1.24216
Rexo2	1.20765	1.3721e-13	3.46424	2.69664
Siglecf	1.20721	1.3721e-13	1.2104	0.830994
Chil3	1.20498	1.3721e-13	532.609	441.836
Tns1	1.20458	1.3721e-13	2.1178	1.58829
Dnajb9	1.20325	1.3721e-13	2.47625	1.88905
Taldo1	1.20128	1.3721e-13	5.70228	4.57927
Hebp1	1.2005	1.3721e-13	2.84781	2.20516
Fam129a	1.20017	1.3721e-13	1.24373	0.869506
Idh1	1.19819	1.3721e-13	5.12742	4.11389
Flt1	1.19808	1.3721e-13	1.41035	1.01184
Hr	1.19757	1.3721e-13	1.11929	0.76965
Tcaf1	1.19748	1.3721e-13	0.846658	0.54212
Serpinb6a	1.19737	1.3721e-13	1.6699	1.2298
Tlr2	1.19675	1.3721e-13	1.40929	1.01319
Cybb	1.19621	1.3721e-13	23.6391	19.5977
Klra2	1.19573	1.3721e-13	0.97044	0.647895
Serpinb1a	1.19573	1.3721e-13	0.654595	0.383749
Sh2d1b1	1.19242	1.3721e-13	1.22481	0.865799
Cox5a	1.1919	1.3721e-13	4.39061	3.52272
Coro1a	1.19074	1.3721e-13	1.75004	1.30953
Akr1b3	1.18929	1.3721e-13	3.09796	2.44571
Cd24a	1.18886	1.3721e-13	1.98896	1.51413
Ramp1	1.18695	1.3721e-13	0.909259	0.608545
Ptprc	1.18451	1.3721e-13	4.47824	3.62492
Fam69a	1.18383	1.3721e-13	1.20311	0.861
Sec61b	1.18379	1.3721e-13	4.76286	3.86815
Nabp1	1.18361	1.21867e-11	1.53083	1.13823
Abcd2	1.18227	1.3721e-13	2.64816	2.08572
Cdk1	1.1821	0.170003	0.667938	0.411
Rac2	1.18176	1.3721e-13	3.50193	2.80952
Cks2	1.1802	0.000129758	0.708611	0.447725
Stmn1	1.17935	0.566391	0.646658	0.396245
Pdlim1	1.17915	1.3721e-13	2.58812	2.04296
Unc119	1.17721	1.3721e-13	0.915292	0.626969
Fgr	1.17648	1.3721e-13	1.83061	1.40601
B3gnt7	1.17627	1.3721e-13	2.55714	2.02408
Arhgdib	1.17573	1.3721e-13	5.41657	4.4575
Cspg4	1.17414	1.5142e-09	0.863292	0.586937
Snx10	1.17346	1.3721e-13	2.93532	2.35361
Samhd1	1.17297	1.3721e-13	5.81813	4.81269
Comt	1.17293	1.3721e-13	4.95811	4.07966
Klf4	1.17291	9.14002e-12	3.47767	2.81757
AI504432	1.17281	1.3721e-13	2.44948	1.94122
Glrx	1.17136	1.3721e-13	3.23099	2.61202
Tifab	1.16965	1.3721e-13	4.34463	3.56941
Mrc1	1.16909	1.3721e-13	9.79744	8.23575
Tagln2	1.16872	1.3721e-13	17.0931	14.4811
Actg1	1.16782	1.3721e-13	47.9962	40.9553
Clec4a2	1.16773	1.3721e-13	6.38345	5.3229
Selplg	1.16768	1.3721e-13	3.08193	2.49575
Pros1	1.16754	1.3721e-13	1.97977	1.55217
Il17ra	1.16615	1.3721e-13	1.54097	1.17894
Gsap	1.16586	1.3721e-13	1.98478	1.56015
Cpt1a	1.16547	1.3721e-13	3.94772	3.24524
Mdh1	1.16521	1.3721e-13	2.86965	2.321
Tuba1b	1.1644	8.39043e-05	4.73553	3.92574
Slc25a5	1.1637	1.3721e-13	7.08905	5.95112
Acat1	1.16243	1.3721e-13	1.31597	0.992363
Nfam1	1.16231	1.3721e-13	2.77293	2.24606
Gngt2	1.16185	2.43734e-11	2.31036	1.84922
Stk17b	1.16153	1.3721e-13	0.858091	0.599691
Kctd12b	1.15963	1.3721e-13	0.833734	0.581303
Adcy3	1.15877	1.3721e-13	0.605377	0.385414
Nap1l1	1.15789	2.42607e-07	3.23197	2.6549
Apbb1ip	1.15778	1.3721e-13	2.98978	2.44606
Gpcpd1	1.1574	1.21867e-11	1.21894	0.917185
Cidec	1.15686	8.92675e-09	0.460941	0.262853
Mpp6	1.1567	1.3721e-13	1.53528	1.19182
Pgk1	1.15669	3.04667e-12	3.9748	3.30091
Cks1b	1.15656	1.34754e-08	0.687641	0.459192
Me2	1.15595	1.3721e-13	0.99587	0.726612
Cd47	1.15486	1.3721e-13	5.59945	4.71451
Icam1	1.15481	1.3721e-13	1.06026	0.784068
Vasp	1.15445	1.3721e-13	2.27141	1.83372
Actb	1.15444	1.3721e-13	124.876	108.036
Tmem14c	1.15324	1.3721e-13	4.0428	3.3727
Tob1	1.15244	3.04667e-12	0.854729	0.609394
AW112010	1.15178	2.77247e-09	1.43691	1.11577
Cyb5r3	1.15128	1.3721e-13	3.48513	2.89577
mt-Nd4	1.15074	1.3721e-13	161.517	140.229
Myo7a	1.15068	1.3721e-13	1.08366	0.810813
F7	1.15044	6.09335e-12	3.80987	3.18091
Flna	1.14988	1.3721e-13	7.09103	6.03644
Prkcd	1.14965	1.52334e-10	8.29241	7.08282
Sdc3	1.14954	1.3721e-13	3.01977	2.49686
Mcm5	1.14945	0.0120307	0.553805	0.351784
Rnase2a	1.14943	4.85069e-06	17.036	14.6913
Uqcrfs1	1.14942	1.3721e-13	3.02469	2.50151
Fam122b	1.14906	6.16037e-09	0.990623	0.732389
Herpud1	1.14808	1.9645e-08	2.42577	1.98392
Siglece	1.14767	6.39802e-11	0.623687	0.414771
Fnbp1	1.14757	1.3721e-13	1.31953	1.02126
Prkar2b	1.14741	7.92135e-11	0.715306	0.494938
Scp2	1.14619	1.3721e-13	1.93267	1.55862
Rac1	1.14468	1.3721e-13	7.16932	6.13674
Csf2rb	1.14465	6.09335e-12	8.52632	7.32249
mt-Atp6	1.1446	6.09335e-12	191.134	166.862
Gmfg	1.14458	1.3721e-13	0.915061	0.673157
Tubb4b	1.14383	1.16725e-05	1.22396	0.944306
B4galnt1	1.14331	1.828e-11	3.76205	3.16515
Tfec	1.14286	3.96068e-11	2.33267	1.91607
Glul	1.14234	1.70675e-08	3.47053	2.91347
Slc9a4	1.14182	1.3721e-13	0.922545	0.683751
Hadhb	1.1415	1.3721e-13	1.57378	1.25473
Laptm5	1.14109	1.3721e-13	13.2446	11.4833
Ctsk	1.14084	4.61876e-09	22.1281	19.2729
Lpcat3	1.14082	1.3721e-13	1.19368	0.922891
Prps1	1.14074	1.40415e-07	1.29772	1.01424
Capn1	1.14033	1.3721e-13	1.98759	1.61994
Hmgn2	1.13977	8.77137e-09	2.01739	1.64737
Bcam	1.13727	2.33985e-09	0.616603	0.42148
mt-Co2	1.13664	4.26534e-11	284.477	250.159
Aldoc	1.1366	5.78868e-11	0.609657	0.416207
Slc6a4	1.13594	1.3721e-13	0.536746	0.352838
Fam111a	1.13532	0.00139436	1.00812	0.768772
Cox6b1	1.13529	1.3721e-13	7.8224	6.77107
Pdia3	1.13521	1.3721e-13	13.5139	11.7852
Slc29a1	1.13505	1.0968e-10	1.84086	1.50285
Manf	1.13502	6.07851e-07	4.55523	3.89438
Zfp36l2	1.13493	6.22131e-08	3.99788	3.40371
Ndufa4	1.13422	1.97326e-05	2.59915	2.17323
Sdhd	1.13392	1.3721e-13	3.89927	3.32064
Atp5o	1.13389	1.21867e-11	4.45985	3.81514
Tgm2	1.1338	5.21073e-08	3.8437	3.2721
Lcp1	1.13306	1.3721e-13	11.8581	10.348
Lrrfip1	1.13294	4.26534e-11	1.79653	1.4684
S100a11	1.13291	3.65601e-11	7.61565	6.60491
Msrb1	1.13288	1.3721e-13	5.10719	4.39084
Xbp1	1.13194	1.3721e-13	3.29271	2.79236
Ptma	1.13155	0.000254423	28.33	24.9202
Fmnl1	1.1309	4.87468e-11	1.04284	0.806386
Atp5k	1.13088	2.46781e-10	4.5505	3.9081
mt-Cytb	1.13075	6.70268e-10	203.091	179.493
mt-Nd3	1.13065	8.96027e-09	66.4917	58.693
Ptms	1.13033	2.43734e-11	10.2782	8.97774
Ptpn1	1.1302	1.76707e-10	3.23672	2.74864
Hadha	1.13008	9.14002e-12	2.59351	2.17987
Arpc2	1.12936	1.3721e-13	18.0813	15.8956
Pla2g16	1.12886	1.3721e-13	0.774512	0.571945
Atp5a1	1.12881	1.3721e-13	7.52839	6.55519
Dstn	1.1287	2.74201e-11	4.03071	3.45709
Hip1	1.12854	4.69188e-09	2.01023	1.66737
Txnip	1.12837	1.02741e-05	4.21472	3.62147
Ppp1cc	1.12776	3.16854e-10	2.14779	1.7912
Arl6ip1	1.12762	1.10843e-06	6.19947	5.38464
Pald1	1.12743	1.3721e-13	0.92886	0.710844
Ost4	1.1274	1.3721e-13	4.30989	3.70985
Syn1	1.12723	2.58931e-07	0.865059	0.654546
Flvcr2	1.12702	1.3721e-13	0.436966	0.275019
Blvra	1.12614	7.61669e-11	1.44888	1.17458
Cox7b	1.12611	8.04931e-09	2.97538	2.53019
Scd2	1.12592	0.00359193	1.63827	1.34321
Tmem154	1.12582	9.87122e-10	0.984113	0.762367
Scarb1	1.12555	5.54495e-10	0.909824	0.696789
Atp5b	1.12521	6.70268e-11	3.81314	3.27755
Dapk1	1.1246	4.84421e-10	1.08538	0.854339
Sdf2l1	1.12458	4.87121e-05	3.87172	3.33205
Siglec1	1.12453	1.09985e-09	0.515217	0.347422
Serp1	1.12447	7.98229e-10	4.4659	3.86088
Dst	1.12423	1.15774e-10	0.925835	0.713019
Hsp90b1	1.12423	1.828e-11	26.8802	23.7995
Ran	1.12419	0.0075812	4.95409	4.29632
Hspa5	1.12374	3.9468e-05	22.025	19.4897
Phgdh	1.12361	1.22172e-09	0.636603	0.456563
Kynu	1.12356	8.53069e-11	0.694428	0.508088
mt-Co1	1.12338	1.9255e-09	522.727	465.205
Olfm1	1.12257	3.44668e-06	5.47441	4.76751
Cracr2b	1.12256	1.0968e-10	0.757792	0.565878
Pqlc3	1.12172	4.16785e-09	1.60749	1.32454
Ppt1	1.12164	3.39016e-07	2.21525	1.86655
Gm10282	1.12144	1.49405e-05	1.62216	1.3382
Nadk	1.12117	1.2796e-09	1.42968	1.1671
Hcls1	1.12103	1.0054e-10	1.93745	1.6203
Bckdhb	1.12064	3.04667e-12	0.562255	0.394074
Lima1	1.12058	2.44953e-09	0.838809	0.640943
Csrp1	1.12057	1.87328e-07	0.899135	0.694798
mt-Co3	1.12049	3.20297e-07	120.964	107.849
Fsd2	1.12017	6.09335e-12	0.404036	0.253412
Sat1	1.12011	4.05378e-07	9.33934	8.23062
Pcyox1	1.11988	3.91409e-06	0.811161	0.617278
Qdpr	1.1194	2.34594e-09	1.45661	1.19458
Cd9	1.11907	1.66196e-08	9.71987	8.5793
Sdha	1.11898	1.89503e-09	2.26543	1.91823
Orai1	1.11892	2.81208e-09	1.23414	0.99669
Stk10	1.11838	1.00083e-08	0.944971	0.739101
Evl	1.11833	2.84773e-08	2.58022	2.20142
Dnajc3	1.11815	7.02735e-06	5.43698	4.75683
Pygl	1.11815	6.44941e-07	1.05869	0.841154
Serpine1	1.11781	6.26021e-06	0.501708	0.343439
mt-Nd1	1.11776	5.43588e-08	148.39	132.652
Add3	1.11762	8.58004e-08	1.40792	1.1545
Slc25a4	1.11718	9.63663e-09	1.97806	1.66569
Eif5a	1.11713	6.45895e-10	13.88	12.3198
Copz1	1.11685	1.38441e-08	3.24083	2.79714
Aco2	1.11669	8.58248e-09	2.02632	1.71008
Dock8	1.11666	1.37405e-09	0.835767	0.643983
Xlr	1.11665	0.0465185	0.500597	0.343834
Zfp703	1.11664	4.31749e-06	1.2849	1.04622
Tnfaip2	1.11658	0.00450565	2.24198	1.9035
Sema4a	1.11641	5.36215e-10	1.0686	0.852897
Lyn	1.11635	1.09437e-08	1.52422	1.26115
Tgfbr2	1.11625	3.58415e-05	2.84736	2.44667
Coro1b	1.11619	4.11301e-10	2.54409	2.17517
Runx1	1.11567	4.09658e-06	1.46015	1.20508
Il1a	1.11536	9.12558e-06	0.821707	0.633295
Pa2g4	1.11533	7.65537e-05	2.53143	2.16627
Mmd	1.11522	1.60133e-08	0.734341	0.555163
Cox6a1	1.11495	1.3721e-13	8.18816	7.24085
Nucb2	1.11469	2.92615e-07	0.969655	0.76699
Alox5ap	1.11468	1.37991e-06	5.71346	5.02277
Uqcrc2	1.11465	6.51135e-08	1.89283	1.59528
Gmnn	1.11379	0.000901755	0.678939	0.507411
Atp13a3	1.11362	2.21006e-08	1.03026	0.823115
Creld2	1.11352	0.000577985	2.45028	2.09854
Ggta1	1.11351	2.93303e-08	1.06749	0.856729
Fam118b	1.11343	4.87468e-11	0.695338	0.522624
Nfix	1.1134	5.73893e-07	1.17099	0.949875
Fam96a	1.11326	3.78519e-08	2.53569	2.17597
Elmo2	1.1129	3.84795e-09	1.17883	0.957788
Sulf2	1.11257	1.33292e-08	2.79635	2.41223
Sash3	1.11227	2.00166e-09	0.958819	0.761094
Gas2l1	1.11219	9.88493e-08	0.879458	0.689878
Baz1a	1.11211	3.0893e-06	1.31018	1.0773
Ndufab1	1.11168	7.22671e-09	2.31524	1.98218
Slc16a1	1.11156	2.27221e-07	0.689637	0.520062
Chchd2	1.11152	5.54495e-10	5.79933	5.11715
Pparg	1.11137	0.000702856	1.77866	1.50021
Mlec	1.11109	3.84186e-08	2.53297	2.17974
Cox6c	1.11093	5.48401e-11	7.05234	6.2483
Cfp	1.11065	5.51875e-07	1.98627	1.68876
Gapdh	1.11063	1.22111e-08	12.517	11.1706
Slco2b1	1.11048	4.19832e-09	0.539487	0.386329
Qsox1	1.11026	1.04946e-07	1.22199	1.00132
Abracl	1.1102	1.05506e-08	2.30486	1.97681
Pxmp4	1.11019	5.33168e-09	0.61026	0.450439
Lpin1	1.11016	4.58021e-06	0.913058	0.723232
Smpdl3b	1.10996	4.69188e-10	0.357238	0.222785
Ivns1abp	1.10909	1.59968e-06	1.43042	1.19136
Slc16a10	1.10899	1.29359e-07	0.861215	0.678304
Tgfbr1	1.10885	0.000264696	1.78351	1.51027
Pla2g15	1.10876	8.78783e-07	1.24538	1.02512
Ndufv2	1.10873	3.98048e-08	2.34005	2.0125
Uqcr11	1.10873	4.9251e-07	2.31733	1.992
Mavs	1.1083	9.63511e-08	0.635833	0.475989
Vrk1	1.1083	1.804e-06	0.640474	0.480165
Idh3g	1.10825	2.62925e-07	1.40319	1.16845
Rras2	1.1081	5.6113e-07	0.727487	0.558957
Reep4	1.10759	7.47468e-06	1.07377	0.872338
G3bp1	1.10754	4.23037e-05	2.20996	1.89828
P2ry10b	1.10749	3.97217e-06	1.24883	1.03057
Idh3a	1.10737	2.91957e-07	0.784343	0.611336
Map1lc3b	1.10719	5.16655e-08	3.52231	3.0845
Cluh	1.10711	4.715e-07	1.22341	1.0083
Ogdh	1.107	7.46618e-08	2.96047	2.57766
Srsf2	1.10693	1.93591e-06	2.99924	2.6129
Camk2d	1.10623	2.18963e-06	1.19137	0.980928
Pex14	1.10611	2.82213e-08	0.761567	0.592575
Anxa2	1.10602	1.26498e-08	14.1328	12.6822
P2ry14	1.10602	1.95012e-07	1.23585	1.02154
Pgd	1.10589	1.02685e-07	3.28271	2.87265
Cap1	1.10555	1.0968e-10	5.32955	4.72523
Cd81	1.1055	3.04667e-11	0.951395	0.765173
Pag1	1.10498	6.10026e-07	0.569778	0.42064
Shtn1	1.10486	1.21995e-06	2.51186	2.17857
Clec4b1	1.10476	9.6153e-09	0.693149	0.532588
Pik3cd	1.10472	3.1959e-07	1.65545	1.40372
Cbln1	1.10463	0.411728	0.397015	0.264693
Mdh2	1.10451	4.77216e-06	1.83688	1.56844
Pdia6	1.1045	2.25428e-05	5.08551	4.50974
Cox4i1	1.10373	7.61669e-11	6.40917	5.71284
Arhgap30	1.10364	1.73258e-06	1.51132	1.2755
Ech1	1.10302	1.69523e-07	1.29396	1.07972
Tmcc3	1.10296	3.0173e-07	0.988073	0.802482
Rangap1	1.1028	0.00216369	0.848389	0.676093
Aldh9a1	1.10231	1.30286e-06	1.76809	1.51117
Nlrx1	1.10226	4.54111e-06	0.717768	0.558399
Cd33	1.10204	0.000299565	2.06034	1.77697
Zfp385a	1.1019	3.66552e-06	1.22926	1.02311
Xpnpep1	1.10176	7.73471e-07	1.05062	0.861229
Hdlbp	1.1015	2.19629e-05	2.78903	2.43989
Clec4a3	1.10146	4.0841e-05	6.6188	5.91697
Uqcrh	1.10125	5.94284e-08	5.24274	4.66879
Calr	1.10123	7.71205e-07	24.8374	22.4624
Glud1	1.10093	2.38433e-08	3.18434	2.80074
Prdx5	1.10091	2.07135e-05	4.49996	3.99583
Serf2	1.10075	1.60883e-07	4.00182	3.54401
Ndufb6	1.10074	4.90362e-06	1.53716	1.30495
Rbm7	1.10066	2.55892e-06	1.51534	1.28531
Hcfc1r1	1.10063	4.39899e-06	2.01882	1.74282
Etfa	1.1006	3.47765e-05	1.61469	1.37569
Slc9a6	1.10045	7.41378e-08	0.58306	0.438551
Cpne8	1.10023	1.37832e-08	0.400891	0.273275
Ndufb10	1.10021	8.12491e-06	1.36322	1.14797
Ncf1	1.10007	0.00201882	3.93026	3.48179
Colgalt1	1.09998	6.48515e-08	3.69616	3.26931
Vamp8	1.09934	2.55506e-07	2.96013	2.60228
Dok2	1.09922	6.65182e-06	1.01156	0.829991
Higd2a	1.09922	6.73537e-06	2.00156	1.73063
H2afx	1.09897	0.00661433	0.403691	0.277276
Rpl22l1	1.09879	0.000203167	1.32434	1.11536
Pnpla2	1.09878	2.20833e-05	1.13944	0.947107
Gsto1	1.09874	9.37649e-06	1.77831	1.52865
Csk	1.09867	1.83434e-07	1.06003	0.87502
Nrros	1.09854	2.9954e-05	2.3935	2.08909
Mrpl51	1.09835	4.95205e-05	1.2861	1.0814
Bin2	1.09828	1.41498e-05	1.32944	1.12099
Mcm7	1.09815	0.0438493	0.341209	0.221335
Ak2	1.09797	0.000660597	2.33894	2.04101
Atad2	1.09765	0.0579362	0.491844	0.359129
Jpt1	1.09723	0.000409372	1.54562	1.32004
Rarres1	1.09721	9.99918e-09	0.345839	0.2266
Stac2	1.09713	4.5762e-05	1.18925	0.995439
Sptbn1	1.09684	8.30908e-05	2.38138	2.08282
Hspa8	1.09683	0.000753385	8.20076	7.38849
Acaa1a	1.09682	3.27131e-07	0.685175	0.536426
Lrrc59	1.0965	0.00183005	1.55105	1.32655
Klf10	1.09643	7.83788e-05	0.980466	0.806284
Slk	1.09623	1.19938e-05	1.60162	1.37325
Mcm4	1.09617	0.0818689	0.445755	0.318909
Rem1	1.09595	5.75375e-06	0.383496	0.262375
Tmem138	1.0957	3.16954e-06	0.369885	0.250239
Rassf3	1.09559	0.00372789	1.80331	1.55872
Lcp2	1.09545	4.67482e-05	0.968252	0.796746
Atpif1	1.09525	4.32594e-05	3.92245	3.49437
Ndufv3	1.09478	3.40984e-05	2.49145	2.18918
Prune2	1.09437	2.77457e-05	1.13302	0.949091
Idh3b	1.09404	9.93058e-05	1.19863	1.00965
Maged1	1.09375	1.69791e-06	0.416152	0.294772
Myh9	1.09372	0.000129069	4.1937	3.74865
Pfn1	1.0936	1.3721e-13	17.2631	15.7
Atp5d	1.09352	0.000164325	1.56225	1.34311
Tkt	1.09324	2.04898e-05	2.2383	1.96211
Dhrs7b	1.09311	0.000869944	0.668594	0.526458
Cenpx	1.09297	0.00052135	1.5373	1.32148
Canx	1.09295	2.9571e-07	7.50294	6.77983
Slc9a3r2	1.09291	7.36378e-06	0.870519	0.711496
Syngr2	1.09219	4.68213e-08	3.95365	3.5355
Emilin1	1.09197	0.000109608	0.658456	0.51878
Atp5g1	1.09193	3.23442e-05	0.883572	0.724994
Golm1	1.09193	3.81139e-07	0.480684	0.356025
Tmsb10	1.09184	0.0205443	11.6551	10.5906
Surf4	1.09181	6.27648e-05	1.62185	1.40137
Tuba4a	1.09164	0.000491964	0.465553	0.34252
Cycs	1.0914	0.00112229	1.6289	1.40874
Ndufa10	1.09138	0.000322387	2.13864	1.87583
Lepr	1.09134	7.5403e-05	0.292796	0.184596
Trim29	1.0913	8.04773e-06	0.550557	0.42083
Pcbp1	1.0912	6.93658e-07	4.83472	4.34705
Ddx46	1.09112	3.63748e-05	0.997493	0.830684
Camk1	1.09066	0.000504644	0.949099	0.787087
Nedd9	1.09042	0.00014006	0.831147	0.679302
Atp5j2	1.09014	0.000262078	1.38026	1.18345
Cox5b	1.09012	0.000791994	2.08943	1.83404
Cmc2	1.08969	8.40669e-05	0.575782	0.446081
Plscr1	1.08961	4.41098e-05	0.46096	0.34081
Cdk6	1.08956	0.00766959	0.77066	0.625112
Atp5l	1.08948	5.78533e-06	5.02671	4.53172
Nup210	1.08946	4.10003e-06	0.310156	0.202574
Samsn1	1.08943	5.16598e-06	0.947442	0.787576
Ncoa4	1.0894	0.0536845	1.69067	1.46987
Sumo2	1.08936	0.000175281	2.97051	2.64482
Cs	1.08922	4.15931e-05	1.9276	1.68778
Ccni	1.08917	0.000197366	2.82676	2.51346
Ddx3x	1.0891	0.000123687	2.16706	1.90796
Cox7a2	1.08902	0.000129007	2.51536	2.228
Magt1	1.08878	0.00190437	3.30515	2.95412
Clic4	1.08857	9.336e-05	3.87511	3.47847
Abhd17c	1.08854	2.30193e-06	0.725714	0.585351
Hsp90aa1	1.08853	0.114652	3.09614	2.76299
Ucp3	1.08823	4.07934e-06	0.362881	0.252382
Pmf1	1.08803	0.00594485	0.458487	0.340482
Atxn10	1.08778	0.000399802	1.08319	0.915073
Psma6	1.08769	7.88622e-05	1.59324	1.38418
Ucp2	1.08751	0.000244681	27.6448	25.3397
Mrpl18	1.08739	0.00573877	1.17741	1.00243
Far1	1.08727	0.00235979	1.5676	1.3615
Afap1	1.08705	0.000148549	0.43412	0.319276
Neu1	1.08705	0.000106277	1.28572	1.10268
Kpnb1	1.08701	0.033298	1.43547	1.24051
Fxyd5	1.08695	7.31584e-06	7.2787	6.61648
Rufy4	1.08694	0.00507332	0.265291	0.164086
Insig1	1.08678	0.139498	0.857102	0.708814
Ndufa5	1.08676	8.84292e-05	0.935394	0.780877
Rgs19	1.08661	0.000731153	1.26414	1.08367
Filip1l	1.08657	0.00183735	0.620393	0.491292
Uxs1	1.08657	4.58688e-06	0.509411	0.389155
Ctsf	1.08656	2.02632e-06	0.454057	0.33822
Crip1	1.08653	0.0270871	20.6018	18.8815
Gramd4	1.08648	4.5545e-05	0.542775	0.419972
Pqlc1	1.08639	0.00137093	1.02155	0.860798
Phb2	1.08635	0.000122807	1.5704	1.36608
Spi1	1.08631	0.00059131	2.56651	2.28313
Atp5e	1.08627	0.000124732	3.8229	3.43989
Pfkfb4	1.08622	0.000193364	0.475693	0.358558
Ddost	1.08616	0.00103325	2.48443	2.20803
Top1	1.08603	0.0219041	1.9294	1.69734
Vcp	1.08581	0.000735006	3.27016	2.9327
Asph	1.08572	0.000262563	0.6251	0.496792
Ebp	1.08543	0.000287163	1.45562	1.26235
Oat	1.0854	0.00912308	1.39482	1.2064
Ppia	1.08536	4.76425e-06	13.2121	12.0944
Dad1	1.08532	0.000534732	2.29569	2.03661
Cox6b2	1.08525	0.000229446	0.281721	0.181041
Usp1	1.0852	0.223441	0.797029	0.65595
Rara	1.08514	0.00274494	0.381505	0.273115
Nme1	1.08507	0.00457291	2.16166	1.91379
Atp5c1	1.085	0.000995176	2.24654	1.9922
Aplp2	1.08484	0.00277179	3.96547	3.57715
S100a13	1.08466	0.000358897	2.31908	2.06002
Sec61g	1.08459	0.00609835	4.86305	4.40577
Syk	1.08445	0.00313156	2.49189	2.21995
Ndufb5	1.0844	0.00309056	1.55174	1.35313
Rhog	1.0843	6.65273e-05	4.68481	4.24286
Slc22a17	1.08423	1.12727e-05	0.29287	0.192428
Uqcrb	1.08396	0.000477817	3.16504	2.84241
Fcgr4	1.08388	0.0211355	0.559399	0.43872
Ptgs1	1.08377	0.126946	0.935272	0.78569
Cbr3	1.08358	0.000198183	0.652428	0.524974
Nln	1.08307	8.02443e-05	0.85699	0.714569
Rhoc	1.08298	0.0382125	2.23407	1.98627
Idh2	1.08297	0.000682139	0.794518	0.657027
Hvcn1	1.0829	0.00939617	2.59744	2.32204
Rhoq	1.0829	0.0121555	1.94443	1.71903
Cox8a	1.08284	5.25782e-06	7.30684	6.67134
Fh1	1.08265	0.000663063	0.621775	0.497965
Ywhab	1.08264	1.32859e-07	7.96043	7.27647
Plcb2	1.08255	0.000111389	0.481812	0.368818
Gdi2	1.08241	4.47765e-05	3.97217	3.59363
Tmed5	1.08238	0.00179912	3.26406	2.93953
Atp5f1	1.08228	0.000177184	3.02918	2.72288
Fermt3	1.08209	0.00211254	1.55779	1.36374
mt-Nd2	1.08207	0.012744	91.6918	84.662
Otulinl	1.08194	0.000544522	0.774178	0.639818
Tmco1	1.08194	0.0036576	1.42381	1.24024
Banf1	1.08176	0.309916	2.34137	2.08883
Samm50	1.08159	0.000196959	0.758631	0.625971
Klhdc4	1.08148	4.07746e-05	0.344458	0.243163
Atp5j	1.08146	0.00854154	2.08885	1.85617
Scarb2	1.08136	0.00564341	2.10962	1.87567
Wwtr1	1.08123	0.00413027	0.255141	0.160841
Serinc3	1.08111	0.243382	4.20145	3.81122
Tmem41a	1.08106	0.000390352	0.557516	0.440724
Nceh1	1.08103	0.110814	2.29668	2.04957
Svil	1.081	0.0193595	1.13437	0.974445
Senp2	1.0809	0.00176667	0.910035	0.76708
Chchd10	1.08064	0.0450793	2.69608	2.42028
Pip5k1c	1.08062	0.00365002	3.43661	3.10561
Ndufa12	1.08052	0.0175196	1.34362	1.16896
Cenpb	1.08048	0.00196421	1.50357	1.31709
Card11	1.08047	1.14845e-05	0.262148	0.168145
Clmn	1.08045	0.00185218	0.394871	0.291013
Ppp1r14b	1.08043	0.0286099	1.9619	1.74141
Dkc1	1.08024	0.0270591	0.585907	0.4681
Srsf9	1.08023	0.000962711	2.03234	1.80713
Pltp	1.08015	0.0141138	2.34092	2.09302
Selenop	1.08007	0.0213943	3.02894	2.73026
Atp5h	1.08006	0.00138761	3.43659	3.10773
H2-DMa	1.07999	0.00316281	2.5798	2.31466
Klrb1b	1.07999	6.8372e-05	0.283499	0.18844
Bmt2	1.07995	0.0082651	0.485053	0.375116
Cers5	1.07992	0.000483174	0.841672	0.70538
Myo6	1.07984	3.06726e-05	0.301158	0.204949
Fkbp4	1.07979	0.00589232	0.995716	0.848249
Pon2	1.07979	0.0271349	2.06444	1.83799
Ywhah	1.07959	0.000379089	5.02653	4.58222
Zfp608	1.07958	0.000145494	0.543013	0.429265
Cxcl14	1.07903	0.00506587	0.44801	0.341953
Slc7a2	1.07901	0.0130992	10.3376	9.50744
Tnip3	1.07885	0.00502758	0.656612	0.535538
Acly	1.07883	0.00433018	1.13728	0.98111
Mat2a	1.07879	0.0553854	1.8464	1.6385
Uqcrc1	1.07854	0.00378612	1.16668	1.00891
Cisd2	1.07848	0.00905126	1.37456	1.20176
Cdh1	1.07843	0.00360346	1.45915	1.28031
Bzw2	1.07829	0.00010362	0.337625	0.240508
Shmt2	1.07816	0.0355832	0.662149	0.541651
Nop56	1.07771	0.158298	1.01063	0.865644
Rnf181	1.07768	0.00784537	1.47126	1.29313
Snrpb	1.07753	0.00375917	2.92621	2.6437
Amz1	1.0773	0.000428372	0.526158	0.416651
Immt	1.07728	0.00605232	0.873268	0.73889
Dlst	1.07725	0.000667635	0.887458	0.752109
Myadm	1.07712	0.46121	2.64467	2.38372
Slc16a3	1.07707	0.00149845	0.615593	0.499986
Elovl5	1.07703	0.00217873	0.91007	0.773463
Rbbp7	1.07691	0.293272	0.885675	0.751003
Sppl2a	1.07679	0.00577784	2.9623	2.67973
Ppargc1b	1.07677	0.0690899	0.605755	0.491274
Gmpr	1.07665	0.000750442	0.356098	0.259557
Sdhc	1.07655	0.0281365	1.83539	1.63378
Syne2	1.0763	0.000226333	0.278956	0.188294
Tmem273	1.07628	0.000242701	0.296806	0.204896
Gm15448	1.07626	0.000738088	0.526669	0.418494
Sirpa	1.07615	0.0593872	5.09707	4.66564
Fos	1.07595	0.629743	1.31419	1.15084
Snn	1.07562	0.00163501	0.307482	0.215562
Pitpna	1.07555	0.000333654	4.29473	3.92281
Sec11c	1.07554	0.0397014	2.85561	2.58481
Ppp1r18	1.07553	0.0209824	1.84385	1.64414
Vdac1	1.07551	0.00736143	2.4347	2.19355
Sod2	1.07548	0.0145456	2.23697	2.00979
Vdac2	1.07527	8.9937e-05	5.13585	4.70636
Ccdc88a	1.07524	0.095735	2.89195	2.61961
Slc35b1	1.0752	0.041247	1.24879	1.09151
Pip4k2a	1.07495	0.101054	1.46072	1.28915
Ppp1r12b	1.07479	0.015119	0.449671	0.348795
Ermp1	1.07475	0.0182898	0.387707	0.291196
Plpp1	1.07474	1.86573e-05	0.298249	0.20797
Abhd5	1.07469	0.0352951	0.877093	0.746633
Dnajb11	1.0744	0.0562985	1.61746	1.4362
Pex11a	1.07433	0.00421701	0.355323	0.261555
Tyrobp	1.07428	0.0298402	9.51948	8.79216
Gltp	1.07416	0.00702713	3.20923	2.91863
Snrpd1	1.07416	0.0406973	0.686799	0.570337
Sdhb	1.07392	0.0658254	1.52638	1.35249
Spcs3	1.07381	0.0712521	2.25874	2.03475
Il6ra	1.07367	0.5323	1.40128	1.23652
Ncor2	1.07363	0.121669	1.29654	1.13903
Slc12a7	1.0734	0.00592847	0.458924	0.359158
Rassf5	1.07337	0.0107715	0.449704	0.35061
Mcoln3	1.0733	0.00678875	0.276003	0.188858
Picalm	1.0732	0.0139391	3.58148	3.26901
Rab32	1.0731	0.0126237	1.3958	1.2326
Ndufs1	1.07274	0.0200398	0.779403	0.658738
Ndufa9	1.07265	0.00338223	0.925033	0.794652
Tbxas1	1.07239	0.0450849	0.786397	0.665817
Fcor	1.07236	0.00746465	0.393641	0.2996
Mpv17l2	1.07222	0.00953894	0.714486	0.599006
Cope	1.07205	0.0560568	1.12413	0.981359
Mxd4	1.07199	0.67245	1.63094	1.45425
Snrpe	1.07196	0.431761	2.0181	1.81549
Ptpn6	1.07188	0.0594332	2.15521	1.94364
Cat	1.07186	0.0129515	0.990733	0.857265
Lsm6	1.07185	0.0222731	0.629913	0.52065
Jagn1	1.07182	0.0151761	0.714864	0.59996
Ppp1ca	1.07173	0.00901366	4.02621	3.68979
Hnrnpa0	1.07135	0.0191429	2.05776	1.85412
Gm44751	1.0713	0.00759387	0.465772	0.368214
Ppt2	1.07126	0.382627	0.895442	0.769355
Arpc4	1.07123	0.0131205	1.05743	0.920625
Pde3b	1.07114	0.0015598	0.421072	0.326692
Kdelr2	1.07113	0.0527149	0.936343	0.807752
Tbrg1	1.07099	0.0731266	1.01115	0.877847
Dtymk	1.07097	0.0902455	0.42833	0.333683
Pnrc1	1.0709	0.135772	1.04888	0.913244
Arhgap9	1.0708	0.0271104	0.720299	0.606548
Uqcr10	1.07074	0.0523766	0.985623	0.854437
Jup	1.07065	0.00237912	0.436007	0.341249
Cdc42se1	1.07049	0.0647109	1.87491	1.68561
Btg2	1.07043	0.0320271	0.639975	0.532064
Lipa	1.07041	0.0370271	16.7355	15.5689
Gnb1	1.07036	0.000227339	5.07307	4.67388
Dpagt1	1.07034	0.00691856	0.914272	0.788474
Pnpo	1.07028	0.00965035	0.590461	0.48603
Serbp1	1.07021	0.0161713	5.26195	4.85114
Nrn1	1.07004	0.0462825	0.212305	0.132958
1600014C10Rik	1.06997	0.00560195	0.680238	0.570364
C130050O18Rik	1.06993	0.00490226	0.213798	0.134469
Sri	1.06985	0.0864425	1.97888	1.78438
Mmgt1	1.06979	0.02034	0.473318	0.377204
Celf2	1.06978	0.474479	3.25403	2.97656
Cdkl2	1.06966	0.00921746	0.42647	0.333575
Gnai2	1.06965	0.000590216	7.61608	7.05501
Tspan14	1.06959	0.0354064	2.11888	1.91596
Ptk2b	1.06952	0.13979	0.816505	0.698436
Smap2	1.06951	0.27416	3.18671	2.91461
Iffo1	1.06936	0.00852495	0.338604	0.25178
Psmb2	1.06925	0.0527348	1.98266	1.7895
Acox1	1.06917	0.0991048	1.39689	1.24183
Ttc39a	1.06891	0.00097132	0.219891	0.141246
Plod1	1.06862	0.028058	0.673325	0.565872
Arl1	1.06847	0.0772879	2.37029	2.15432
Srsf6	1.06835	0.0350629	1.44296	1.28667
Cyb5a	1.0683	0.0531867	4.10477	3.77841
Ddb1	1.0683	0.108678	1.20934	1.0681
Ufsp2	1.06828	0.0142333	0.86395	0.744821
Mvd	1.06821	0.651704	0.596895	0.494926
Uqcrq	1.06801	0.214927	3.28658	3.01361
Agfg2	1.06799	0.0170881	0.452386	0.359929
Sarnp	1.06794	0.416391	1.15366	1.01664
Cyb5b	1.06792	0.0140828	0.724716	0.615017
Cyc1	1.06786	0.0768709	0.664599	0.558815
Emc2	1.06769	0.133613	0.832117	0.715969
Nfe2	1.06765	0.00985522	0.276578	0.195689
Coro2a	1.06762	0.0109477	0.740075	0.629857
Rab44	1.06761	0.0539442	0.206054	0.129675
Myd88	1.06756	0.0203728	0.66944	0.563797
Selenos	1.06743	0.605531	1.58559	1.42226
Hprt	1.06736	0.657937	1.29007	1.14556
Fzd4	1.06733	0.00439789	0.274424	0.19403
Jund	1.06733	0.279615	4.2853	3.95188
Ikzf1	1.06731	0.212332	1.011	0.884182
Gfra2	1.0672	0.583055	0.264962	0.185314
Vps28	1.06718	0.193283	1.51852	1.35998
Sidt2	1.0671	0.344648	1.33454	1.18774
Ap3m1	1.06709	0.0254055	0.979188	0.854751
Dynll1	1.06709	0.21372	3.3061	3.03535
Hpcal1	1.06709	0.0732828	1.4424	1.28884
L1cam	1.06707	0.566664	0.453728	0.36235
Srp19	1.06701	0.400731	1.49614	1.33939
C2cd2l	1.06697	0.470739	0.638188	0.535366
Erp44	1.06696	0.407174	1.45916	1.30482
Capzb	1.06694	0.00141909	5.72925	5.30703
Mia2	1.06692	0.345535	2.11659	1.92111
Tma7	1.06692	0.107361	3.52507	3.24124
Glrx5	1.06691	0.399938	1.05856	0.929454
Tmem168	1.06686	0.123162	0.813905	0.700221
N4bp1	1.06685	0.349934	1.50837	1.3512
Prelid3b	1.06681	0.189644	0.626504	0.524636
Slc25a3	1.0668	0.0146179	4.85976	4.49282
Oaf	1.06674	0.018733	0.251141	0.172864
Tmem258	1.06668	0.583073	2.70508	2.47348
Psen2	1.06667	0.278385	1.78774	1.6135
Hnrnpf	1.06666	0.133085	3.48965	3.20906
H3f3a	1.06665	0.0133759	9.46866	8.81454
Txn2	1.06658	0.108285	2.01821	1.82979
Ndufc2	1.06647	0.322384	1.71121	1.54224
Ssr2	1.06642	0.376098	1.74231	1.57151
Cdk2	1.0664	0.182107	0.371051	0.285681
Cnbp	1.0664	0.772343	3.10009	2.84479
Txn1	1.06633	0.00494229	20.1154	18.8019
Cib1	1.06626	0.0994353	0.805184	0.693004
Hnrnpul1	1.06619	0.178112	2.97206	2.72546
Plgrkt	1.06619	0.160378	0.886915	0.769773
Lrmp	1.06617	0.0147096	0.807281	0.695119
Atp5mpl	1.06615	0.272567	2.46779	2.25264
Nudt19	1.06594	0.270764	0.63926	0.537852
Stard5	1.06585	0.0479073	0.646796	0.545049
Aifm2	1.06578	0.0596696	0.619109	0.519174
Dap	1.06578	0.26744	2.31179	2.10738
Sod1	1.0657	0.259391	1.08047	0.952202
Crat	1.06564	0.152633	0.865826	0.750896
Isyna1	1.06561	0.587372	0.829283	0.716651
Sema3e	1.06559	0.184569	0.177402	0.104933
Kctd20	1.06558	0.0584662	0.59832	0.499959
Tmbim6	1.06538	0.000545565	8.46652	7.88557
Tax1bp3	1.06535	0.29484	0.574771	0.478176
Rbm3	1.06533	0.590251	1.45146	1.30112
Mapre3	1.06529	0.0934872	0.558659	0.463131
Csf2rb2	1.06525	0.275005	2.03317	1.84739
Ndufc1	1.06515	0.766456	1.43193	1.28319
Capza1	1.06512	0.100203	2.71188	2.48495
Acaa2	1.0651	0.0398867	0.648232	0.547485
Stk24	1.06508	0.280284	1.41617	1.26854
Usp14	1.06506	0.202263	1.25596	1.11816
Atp6v0d1	1.06486	0.129438	1.96277	1.7823
Fam168a	1.06477	0.787472	1.04467	0.920293
Laptm4a	1.06473	0.0555818	5.22036	4.84219
S100a10	1.06467	0.578474	4.69712	4.35107
G6pdx	1.06452	0.318025	0.997429	0.87636
Impad1	1.06443	0.187655	0.743363	0.637844
Btk	1.06439	0.0431806	1.0959	0.969122
Cdk14	1.06437	0.0204246	0.340322	0.259266
Mum1	1.06434	0.0591755	0.279695	0.202341
Ostf1	1.06432	0.0486126	4.12893	3.81898
Tpd52	1.06415	0.323805	2.24581	2.05015
Cox7c	1.06413	0.0173628	6.9461	6.46724
Dld	1.06403	0.00365037	0.612419	0.515388
Gpr155	1.06399	0.0109581	0.346392	0.26542
Mapre1	1.06398	0.488745	2.56514	2.35077
Pomp	1.06385	0.0979477	2.69538	2.47359
1700037H04Rik	1.06382	0.0897795	0.511647	0.42096
Abhd12	1.06378	0.764559	4.31412	3.9955
Pde4dip	1.06377	0.0207976	0.486906	0.397769
Arf4	1.06367	0.0744905	3.51696	3.2466
Rab1b	1.06365	0.135453	2.78811	2.56142
Usp8	1.06356	0.262953	1.24951	1.11507
Sh3tc1	1.06355	0.525839	0.837949	0.728121
Prr5l	1.06347	0.55812	0.355767	0.274855
Tmed9	1.0634	0.552674	2.30551	2.10843
Ncf2	1.06332	0.589357	2.74731	2.52416
Slc48a1	1.0633	0.0364618	2.73374	2.51146
Ffar4	1.06319	0.00527082	0.488757	0.400274
Camk1d	1.06302	0.305447	0.750519	0.646736
Ndufv1	1.06296	0.0123994	0.421658	0.337456
Pdhb	1.06291	0.151231	0.918019	0.804498
Rin3	1.06266	0.158544	0.563119	0.470944
Rab11fip1	1.06257	0.179773	0.397149	0.314871
Wdr1	1.06251	0.0966522	3.33647	3.08135
Echdc1	1.06236	0.662278	0.352871	0.273453
Dolpp1	1.06231	0.372355	0.571619	0.479437
Cript	1.06229	0.0544604	0.923927	0.811111
Olr1	1.06229	0.0573434	4.18024	3.87647
Mapk14	1.06227	0.143368	0.804763	0.698975
Minos1	1.06227	0.412127	1.4217	1.27974
C530008M17Rik	1.06221	0.0311612	0.171555	0.102944
Lamtor2	1.06215	0.491047	1.09188	0.969472
Aldoa	1.06204	0.0023346	14.6597	13.7449
Nap1l4	1.06199	0.788274	0.8098	0.70416
Adcy7	1.06194	0.332595	0.958246	0.84402
Pde4b	1.06172	0.149003	0.244366	0.172031
Ehd1	1.06169	0.0170042	0.261279	0.187996
Rab29	1.06165	0.116027	0.37038	0.290796
Nol4l	1.06134	0.158235	0.236786	0.165302
Gpr35	1.06133	0.738487	1.1502	1.02595
Arhgap17	1.0611	0.424822	1.14105	1.01777
Mag	1.06106	0.495396	0.560869	0.471053
Bin3	1.06094	0.204521	0.665498	0.569835
Tex261	1.06076	0.803119	1.56345	1.41662
Asnsd1	1.06075	0.233532	1.09512	0.975127
Hcar2	1.06075	0.0833524	0.597392	0.505902
Stx6	1.06053	0.188504	0.873536	0.766596
Mrps36	1.06035	0.63031	0.821616	0.717937
Lactb	1.06033	0.711985	0.72265	0.62464
Fam217b	1.0603	0.251392	0.384289	0.305558
Uap1	1.06027	0.0466924	0.421375	0.340574
Mrpl15	1.06025	0.517835	0.812545	0.709546
Alyref	1.06019	0.36357	0.420752	0.340087
D630039A03Rik	1.06019	0.0588579	0.172259	0.105703
Ndufs2	1.06011	0.473429	0.924676	0.815544
Rpl37a	1.06002	0.0416565	10.0031	9.38007
Dbnl	1.05996	0.220253	0.981158	0.869086
Opa3	1.05978	0.407262	0.52985	0.44356
Ctnnbip1	1.05977	0.0212222	0.44128	0.359988
Capza2	1.05971	0.0948107	3.60867	3.34897
Gpx1	1.05967	0.039797	15.4812	14.5533
Suclg2	1.05953	0.111097	0.509151	0.424354
Runx2	1.05932	0.29098	0.3762	0.299138
Plcg2	1.05921	0.300395	0.752815	0.654829
Mrpl33	1.05917	0.729853	1.52616	1.38503
Mtap	1.05906	0.157007	0.674949	0.58155
Kdelr1	1.05905	0.565951	1.93923	1.77535
Dirc2	1.059	0.230147	0.726104	0.629938
Trim46	1.05868	0.131872	0.232337	0.164035
Ankrd13a	1.05838	0.45073	1.2896	1.16331
Prcp	1.05829	0.261203	0.610158	0.521477
Polr1d	1.05824	0.631608	1.45827	1.32299
Oaz1	1.05751	0.342063	6.09221	5.70653
Hsp90ab1	1.05738	0.0116837	16.938	15.9646
Vdr	1.05731	0.0363871	0.618235	0.530525
S100a1	1.05687	0.1058	8.77016	8.24447
Tjp2	1.05671	0.030512	0.191955	0.127985
Pigx	1.05643	0.676408	0.598603	0.513214
Pdia5	1.05634	0.201759	0.271898	0.204063
Etfdh	1.05629	0.727993	0.566227	0.482765
Pik3r6	1.05604	0.0873892	0.338997	0.267937
Eci2	1.05602	0.787798	0.446657	0.36992
Slc41a1	1.05592	0.0730524	0.271106	0.20379
M6pr	1.05582	0.457218	4.2241	3.94788
Arpc3	1.05578	0.481829	2.95633	2.7473
Creb3l2	1.05565	0.407505	0.472421	0.394795
Ddx1	1.05549	0.0868672	0.644199	0.557766
Bdh1	1.05546	0.192516	0.16656	0.105267
Marveld2	1.05509	0.610788	0.164408	0.103612
Myl6	1.05499	0.593184	7.29046	6.85832
Pold2	1.05499	0.56732	0.249131	0.184026
Sirpb1b	1.05494	0.770967	0.373051	0.30154
Arhgef11	1.05475	0.382027	0.450101	0.374824
Neurl1b	1.05471	0.437986	0.189284	0.127598
Impa2	1.05451	0.123377	0.22665	0.163241
6430548M08Rik	1.05391	0.588961	0.252678	0.188606
Gpr160	1.0539	0.0371118	0.384697	0.313883
B3glct	1.05361	0.383946	0.377331	0.307245
Tsnax	1.05346	0.25393	0.399593	0.328563
Iqgap1	1.05267	0.658567	11.6085	10.9777
Ggct	1.05256	0.575111	0.302844	0.237788
Cdc42	1.05242	0.063582	10.2654	9.70421
Arpc5	1.05225	0.0410001	13.1834	12.4791
Crybg1	1.05223	0.670509	0.325657	0.259849
6720489N17Rik	1.05215	0.331376	0.170116	0.112124
Apobr	1.05183	0.395851	0.294519	0.230731
Letm1	1.05149	0.62222	0.466354	0.394553
Chp1	1.04672	0.00104614	2.99543	2.81711
